# Supplementary material for: Bis(acetyl­acetonato-κ2 O,O′)(methanol-κO)(thio­cyanato-κN)manganese(III)
Source: Acta Crystallogr Sect E Struct Rep Online. 2008 Oct 4;64(Pt 11):m1363. doi: 10.1107/S1600536808031589 (PMC2959789; doi:10.1107/S1600536808031589)
Supplement: Supplementary file 1 [file e-64-m1363-sup1.cif]

##############################################################################
###                                                                        ###
###        Electronic paper (Acta Crystallographica Section E)             ###
###                                                                        ###
##############################################################################
#                                                                            #
# This CIF contains the data in a paper accepted for publication in Acta     #
# Crystallographica Section E. It conforms to the requirements of Notes      #
# for Authors for Section E, and has been peer reviewed under the auspices   #
# of the IUCr Commission on Journals.                                        #
#                                                                            #
# Full details of the Crystallographic Information File format               #
# are given in the paper "The Crystallographic Information File (CIF):       #
# a New Standard Archive File for Crystallography" by S. R. Hall, F. H.      #
# Allen and I. D. Brown [Acta Cryst. (1991), A47, 655-685].                  #
#                                                                            #
# The current version of the core CIF dictionary is obtainable from          #
# ftp://ftp.iucr.org/pub/cif_core.dic. The current version number is 2.4.    #
#                                                                            #
# Software is freely available for graphical display of the structure(s) in  #
# this CIF.  For information consult the CIF home page http://www.iucr.org/  #
# cif/home.html                                                              #
#                                                                            #
# This file may be used for bona fide research purposes within the           #
# scientific community so long as proper attribution is given to the journal # 
# article from which it was obtained.                                        #
#                                                                            #
##############################################################################
                                             
data_I
_audit_creation_method     SHELXL-97
_chemical_name_systematic
;
Bis(acetylacetonato-\k^2^O,O')(methanol-\kO)(thiocyanato-\kN)manganese(III)
;
_chemical_name_common     ?
_chemical_formula_moiety     'C12 H18 Mn N O5 S'
_chemical_formula_sum     'C12 H18 Mn N O5 S'
_chemical_formula_iupac     '[Mn (C5 H7 O2)2 (N C S) (C H4 O)]'
_chemical_formula_weight     343.27
_chemical_melting_point     ?
_symmetry_cell_setting     Monoclinic
_symmetry_space_group_name_H-M     'P 21/n'
_symmetry_space_group_name_Hall     -P2yn
loop_
    _symmetry_equiv_pos_as_xyz
    'x, y, z'
    '-x+1/2, y+1/2, -z+1/2'
    '-x, -y, -z'
    'x-1/2, -y-1/2, z-1/2'
_cell_length_a     7.4795(13)
_cell_length_b     12.420(2)
_cell_length_c     17.586(3)
_cell_angle_alpha     90.00
_cell_angle_beta     98.673(4)
_cell_angle_gamma     90.00
_cell_volume     1614.9(5)
_cell_formula_units_Z     4
_cell_measurement_reflns_used     1347
_cell_measurement_theta_min     2.827?
_cell_measurement_theta_max     16.168
_cell_measurement_temperature     293(2)
_exptl_crystal_description     block
_exptl_crystal_colour     brown
_exptl_crystal_size_max     0.21
_exptl_crystal_size_mid     0.19
_exptl_crystal_size_min     0.15
_exptl_crystal_density_diffrn     1.412
_exptl_crystal_density_meas     ?
_exptl_crystal_density_method     'not measured'
_exptl_crystal_F_000     712
_exptl_absorpt_coefficient_mu     0.962
_exptl_absorpt_correction_type     multi-scan
_exptl_absorpt_process_details     '(<i>SADABS</i>; Bruker, 2000)'
_exptl_absorpt_correction_T_min     0.8235
_exptl_absorpt_correction_T_max     0.8692
_exptl_special_details
;
;
_diffrn_ambient_temperature     293(2)
_diffrn_radiation_type     MoK\a
_diffrn_radiation_wavelength     0.71073
_diffrn_radiation_source     'fine-focus sealed tube'
_diffrn_radiation_monochromator     graphite
_diffrn_measurement_device_type     'Bruker APEXII CCD area-detector'
_diffrn_measurement_method     '\f and \w'
_diffrn_detector_area_resol_mean     ?
_diffrn_reflns_number     7925
_diffrn_reflns_av_R_equivalents     0.1124
_diffrn_reflns_av_sigmaI/netI     0.1414
_diffrn_reflns_theta_min     2.02
_diffrn_reflns_theta_max     25.01
_diffrn_reflns_theta_full     25.01
_diffrn_measured_fraction_theta_max     0.998
_diffrn_measured_fraction_theta_full     0.998
_diffrn_reflns_limit_h_min     -8
_diffrn_reflns_limit_h_max     8
_diffrn_reflns_limit_k_min     -14
_diffrn_reflns_limit_k_max     14
_diffrn_reflns_limit_l_min     -16
_diffrn_reflns_limit_l_max     20
_diffrn_standards_number     ?
_diffrn_standards_interval_count     ?
_diffrn_standards_interval_time     ?
_diffrn_standards_decay_%     ?
_refine_special_details
;
 Refinement of F^2^ against ALL reflections.  The weighted R-factor wR and
 goodness of fit S are based on F^2^, conventional R-factors R are based
 on F, with F set to zero for negative F^2^. The threshold expression of
 F^2^ > 2sigma(F^2^) is used only for calculating R-factors(gt) etc. and is
 not relevant to the choice of reflections for refinement.  R-factors based
 on F^2^ are statistically about twice as large as those based on F, and R-
 factors based on ALL data will be even larger.
;
_reflns_number_total     2830
_reflns_number_gt     1276
_reflns_threshold_expression     I>2\s(I)
_refine_ls_structure_factor_coef     Fsqd
_refine_ls_matrix_type     full
_refine_ls_R_factor_all     0.1605
_refine_ls_R_factor_gt     0.0584
_refine_ls_wR_factor_gt     0.1066
_refine_ls_wR_factor_ref     0.1480
_refine_ls_goodness_of_fit_ref     0.910
_refine_ls_restrained_S_all     0.910
_refine_ls_number_reflns     2830
_refine_ls_number_parameters     189
_refine_ls_number_restraints     0
_refine_ls_hydrogen_treatment     mixed
_refine_ls_weighting_scheme     calc
_refine_ls_weighting_details
                 'calc w=1/[\s^2^(Fo^2^)+(0.0541P)^2^] where P=(Fo^2^+2Fc^2^)/3'
_atom_sites_solution_hydrogens     .
_atom_sites_solution_primary     direct
_atom_sites_solution_secondary     difmap
_refine_ls_shift/su_max     ?
_refine_ls_shift/su_max_lt     0.001
_refine_ls_shift/su_mean     0.000
_refine_diff_density_max     0.330
_refine_diff_density_min     -0.326
_refine_ls_extinction_method     none
_refine_ls_extinction_coef     ?
loop_
    _atom_type_symbol
    _atom_type_description
    _atom_type_scat_dispersion_real
    _atom_type_scat_dispersion_imag
    _atom_type_scat_source
    'C' 'C' 0.0033 0.0016
                         'International Tables Vol C Tables 4.2.6.8 and 6.1.1.4'
    'H' 'H' 0.0000 0.0000
                         'International Tables Vol C Tables 4.2.6.8 and 6.1.1.4'
    'N' 'N' 0.0061 0.0033
                         'International Tables Vol C Tables 4.2.6.8 and 6.1.1.4'
    'O' 'O' 0.0106 0.0060
                         'International Tables Vol C Tables 4.2.6.8 and 6.1.1.4'
    'S' 'S' 0.1246 0.1234
                         'International Tables Vol C Tables 4.2.6.8 and 6.1.1.4'
    'Mn' 'Mn' 0.3368 0.7283
                         'International Tables Vol C Tables 4.2.6.8 and 6.1.1.4'
_computing_data_collection     'APEX2 (Bruker, 2004)'
_computing_cell_refinement     'APEX2 (Bruker, 2004)'
_computing_data_reduction     'SAINT-Plus (Bruker, 2004)'
_computing_structure_solution     'SHELXS97 (Sheldrick, 2008)'
_computing_structure_refinement     'SHELXL97 (Sheldrick, 2008)'
_computing_molecular_graphics     'SHELXTL (Sheldrick, 2008)'
_computing_publication_material     'SHELXTL (Sheldrick, 2008)'
loop_
    _atom_site_type_symbol
    _atom_site_label
    _atom_site_fract_x
    _atom_site_fract_y
    _atom_site_fract_z
    _atom_site_U_iso_or_equiv
    _atom_site_adp_type
    _atom_site_calc_flag
    _atom_site_refinement_flags
    _atom_site_occupancy
    _atom_site_disorder_assembly
    _atom_site_disorder_group
    Mn Mn 0.86466(12) 0.33696(7) 0.64488(5) 0.0398(3) Uani d . 1 . .
    S S1 1.1860(3) 0.34036(15) 0.90976(10) 0.0749(7) Uani d . 1 . .
    O O1 1.0806(5) 0.3054(3) 0.6035(2) 0.0504(12) Uani d . 1 . .
    O O2 0.7813(5) 0.1923(3) 0.6275(2) 0.0446(11) Uani d . 1 . .
    O O3 0.6418(5) 0.3674(3) 0.6806(2) 0.0458(11) Uani d . 1 . .
    O O4 0.9347(5) 0.4844(3) 0.6515(2) 0.0485(12) Uani d . 1 . .
    O O5 0.7201(7) 0.3709(4) 0.5230(3) 0.0682(16) Uani d . 1 . .
    H H5A 0.701(11) 0.325(6) 0.491(4) 0.102 Uiso d . 1 . .
    C C1 1.0772(9) 0.3201(5) 0.8239(4) 0.0455(17) Uani d . 1 . .
    C C2 0.7403(12) 0.4605(6) 0.4764(4) 0.100(3) Uani d . 1 . .
    H H2A 0.7848 0.5205 0.5082 0.150 Uiso calc R 1 . .
    H H2B 0.6253 0.4788 0.4471 0.150 Uiso calc R 1 . .
    H H2C 0.8245 0.4437 0.4420 0.150 Uiso calc R 1 . .
    C C3 1.3234(9) 0.2126(6) 0.5642(5) 0.084(3) Uani d . 1 . .
    H H3A 1.3176 0.2455 0.5144 0.126 Uiso calc R 1 . .
    H H3B 1.3652 0.1398 0.5620 0.126 Uiso calc R 1 . .
    H H3C 1.4055 0.2524 0.6011 0.126 Uiso calc R 1 . .
    C C4 1.1395(9) 0.2130(6) 0.5877(4) 0.0491(17) Uani d . 1 . .
    C C5 1.0421(9) 0.1195(5) 0.5885(4) 0.0537(19) Uani d . 1 . .
    H H5 1.0977 0.0559 0.5768 0.064 Uiso calc R 1 . .
    C C6 0.8682(10) 0.1122(5) 0.6054(3) 0.0472(18) Uani d . 1 . .
    C C7 0.7645(9) 0.0081(4) 0.5966(4) 0.061(2) Uani d . 1 . .
    H H7A 0.7050 -0.0029 0.6407 0.091 Uiso calc R 1 . .
    H H7B 0.8463 -0.0504 0.5924 0.091 Uiso calc R 1 . .
    H H7C 0.6758 0.0110 0.5511 0.091 Uiso calc R 1 . .
    C C8 0.4019(8) 0.4572(5) 0.7255(4) 0.058(2) Uani d . 1 . .
    H H8A 0.3125 0.4324 0.6842 0.088 Uiso calc R 1 . .
    H H8B 0.3704 0.5280 0.7408 0.088 Uiso calc R 1 . .
    H H8C 0.4067 0.4089 0.7684 0.088 Uiso calc R 1 . .
    C C9 0.5827(8) 0.4605(5) 0.6990(3) 0.0415(16) Uani d . 1 . .
    C C10 0.6804(9) 0.5539(5) 0.6967(4) 0.0531(19) Uani d . 1 . .
    H H10 0.6281 0.6168 0.7118 0.064 Uiso calc R 1 . .
    C C11 0.8462(10) 0.5633(5) 0.6743(4) 0.0510(18) Uani d . 1 . .
    C C12 0.9380(10) 0.6708(5) 0.6760(5) 0.092(3) Uani d . 1 . .
    H H12A 1.0490 0.6684 0.7114 0.138 Uiso calc R 1 . .
    H H12B 0.8603 0.7250 0.6922 0.138 Uiso calc R 1 . .
    H H12C 0.9636 0.6880 0.6255 0.138 Uiso calc R 1 . .
    N N1 0.9996(8) 0.3080(5) 0.7624(3) 0.0617(17) Uani d . 1 . .
loop_
    _atom_site_aniso_label
    _atom_site_aniso_U_11
    _atom_site_aniso_U_22
    _atom_site_aniso_U_33
    _atom_site_aniso_U_12
    _atom_site_aniso_U_13
    _atom_site_aniso_U_23
    Mn 0.0393(6) 0.0339(5) 0.0471(6) -0.0035(5) 0.0093(4) -0.0032(5)
    S1 0.1019(17) 0.0683(13) 0.0490(12) -0.0013(13) -0.0060(11) 0.0010(11)
    O1 0.043(3) 0.046(3) 0.065(3) -0.007(2) 0.017(2) -0.012(2)
    O2 0.043(3) 0.035(2) 0.055(3) -0.003(2) 0.005(2) -0.004(2)
    O3 0.041(3) 0.041(2) 0.057(3) -0.001(2) 0.013(2) -0.003(2)
    O4 0.052(3) 0.034(2) 0.063(3) -0.003(2) 0.016(2) -0.005(2)
    O5 0.090(4) 0.069(4) 0.043(3) -0.006(3) 0.001(3) 0.000(3)
    C1 0.041(4) 0.042(4) 0.056(5) -0.002(3) 0.015(4) 0.006(4)
    C2 0.135(8) 0.097(7) 0.061(6) -0.012(6) -0.003(5) 0.024(5)
    C3 0.052(5) 0.096(6) 0.108(7) 0.002(4) 0.029(5) -0.041(5)
    C4 0.045(5) 0.057(4) 0.044(4) 0.005(4) 0.001(3) -0.013(4)
    C5 0.049(5) 0.040(4) 0.073(5) 0.008(4) 0.011(4) -0.010(4)
    C6 0.064(5) 0.042(4) 0.034(4) -0.002(4) 0.001(4) -0.007(3)
    C7 0.076(5) 0.038(4) 0.066(5) -0.009(4) 0.004(4) -0.007(4)
    C8 0.048(5) 0.072(5) 0.059(5) 0.001(4) 0.022(4) -0.014(4)
    C9 0.043(4) 0.048(4) 0.031(4) 0.005(3) 0.001(3) -0.006(3)
    C10 0.073(6) 0.036(4) 0.055(5) 0.001(4) 0.026(4) -0.011(3)
    C11 0.063(5) 0.042(4) 0.051(5) -0.010(4) 0.019(4) -0.001(4)
    C12 0.109(7) 0.039(4) 0.140(8) -0.012(5) 0.061(6) -0.015(5)
    N1 0.062(4) 0.067(4) 0.054(4) -0.015(3) 0.001(3) 0.003(3)
_geom_special_details
;
 All esds (except the esd in the dihedral angle between two l.s. planes)
 are estimated using the full covariance matrix.  The cell esds are taken
 into account individually in the estimation of esds in distances, angles
 and torsion angles; correlations between esds in cell parameters are only
 used when they are defined by crystal symmetry.  An approximate (isotropic)
 treatment of cell esds is used for estimating esds involving l.s. planes.
;
loop_
    _geom_bond_atom_site_label_1
    _geom_bond_atom_site_label_2
    _geom_bond_site_symmetry_2
    _geom_bond_distance
    _geom_bond_publ_flag
    Mn O4 . 1.903(4) ?
    Mn O2 . 1.911(4) ?
    Mn O3 . 1.906(4) ?
    Mn O1 . 1.910(4) ?
    Mn N1 . 2.189(6) ?
    Mn O5 . 2.289(5) ?
    S1 C1 . 1.623(8) ?
    O1 C4 . 1.275(6) ?
    O2 C6 . 1.280(7) ?
    O3 C9 . 1.296(6) ?
    O4 C11 . 1.281(7) ?
    O5 C2 . 1.405(8) ?
    O5 H5A . 0.80(7) ?
    C1 N1 . 1.157(7) ?
    C2 H2A . 0.9600 ?
    C2 H2B . 0.9600 ?
    C2 H2C . 0.9600 ?
    C3 C4 . 1.494(8) ?
    C3 H3A . 0.9600 ?
    C3 H3B . 0.9600 ?
    C3 H3C . 0.9600 ?
    C4 C5 . 1.372(8) ?
    C5 C6 . 1.380(8) ?
    C5 H5 . 0.9300 ?
    C6 C7 . 1.505(8) ?
    C7 H7A . 0.9600 ?
    C7 H7B . 0.9600 ?
    C7 H7C . 0.9600 ?
    C8 C9 . 1.495(8) ?
    C8 H8A . 0.9600 ?
    C8 H8B . 0.9600 ?
    C8 H8C . 0.9600 ?
    C9 C10 . 1.375(8) ?
    C10 C11 . 1.361(8) ?
    C10 H10 . 0.9300 ?
    C11 C12 . 1.501(8) ?
    C12 H12A . 0.9600 ?
    C12 H12B . 0.9600 ?
    C12 H12C . 0.9600 ?
loop_
    _geom_angle_atom_site_label_1
    _geom_angle_atom_site_label_2
    _geom_angle_atom_site_label_3
    _geom_angle_site_symmetry_1
    _geom_angle_site_symmetry_3
    _geom_angle
    _geom_angle_publ_flag
    O4 Mn O2 . . 173.85(19) ?
    O4 Mn O3 . . 92.02(17) ?
    O2 Mn O3 . . 87.66(16) ?
    O4 Mn O1 . . 88.83(17) ?
    O2 Mn O1 . . 91.17(17) ?
    O3 Mn O1 . . 176.83(18) ?
    O4 Mn N1 . . 91.0(2) ?
    O2 Mn N1 . . 95.16(19) ?
    O3 Mn N1 . . 91.32(19) ?
    O1 Mn N1 . . 91.7(2) ?
    O4 Mn O5 . . 88.09(17) ?
    O2 Mn O5 . . 85.76(18) ?
    O3 Mn O5 . . 87.65(18) ?
    O1 Mn O5 . . 89.33(18) ?
    N1 Mn O5 . . 178.6(2) ?
    C4 O1 Mn . . 127.4(4) ?
    C6 O2 Mn . . 127.6(4) ?
    C9 O3 Mn . . 127.4(4) ?
    C11 O4 Mn . . 127.2(4) ?
    C2 O5 Mn . . 128.0(4) ?
    C2 O5 H5A . . 100(6) ?
    Mn O5 H5A . . 123(6) ?
    N1 C1 S1 . . 178.5(7) ?
    O5 C2 H2A . . 109.5 ?
    H5A C2 H2A . . 136.0 ?
    O5 C2 H2B . . 109.5 ?
    H5A C2 H2B . . 98.6 ?
    H2A C2 H2B . . 109.5 ?
    O5 C2 H2C . . 109.5 ?
    H5A C2 H2C . . 91.3 ?
    H2A C2 H2C . . 109.5 ?
    H2B C2 H2C . . 109.5 ?
    C4 C3 H3A . . 109.5 ?
    C4 C3 H3B . . 109.5 ?
    H3A C3 H3B . . 109.5 ?
    C4 C3 H3C . . 109.5 ?
    H3A C3 H3C . . 109.5 ?
    H3B C3 H3C . . 109.5 ?
    O1 C4 C5 . . 123.9(6) ?
    O1 C4 C3 . . 115.2(6) ?
    C5 C4 C3 . . 120.8(6) ?
    C4 C5 C6 . . 125.2(6) ?
    C4 C5 H5 . . 117.4 ?
    C6 C5 H5 . . 117.4 ?
    O2 C6 C5 . . 123.6(6) ?
    O2 C6 C7 . . 114.9(6) ?
    C5 C6 C7 . . 121.5(6) ?
    C6 C7 H7A . . 109.5 ?
    C6 C7 H7B . . 109.5 ?
    H7A C7 H7B . . 109.5 ?
    C6 C7 H7C . . 109.5 ?
    H7A C7 H7C . . 109.5 ?
    H7B C7 H7C . . 109.5 ?
    C9 C8 H8A . . 109.5 ?
    C9 C8 H8B . . 109.5 ?
    H8A C8 H8B . . 109.5 ?
    C9 C8 H8C . . 109.5 ?
    H8A C8 H8C . . 109.5 ?
    H8B C8 H8C . . 109.5 ?
    O3 C9 C10 . . 122.8(6) ?
    O3 C9 C8 . . 114.3(5) ?
    C10 C9 C8 . . 122.9(6) ?
    C11 C10 C9 . . 126.3(6) ?
    C11 C10 H10 . . 116.8 ?
    C9 C10 H10 . . 116.8 ?
    O4 C11 C10 . . 124.2(6) ?
    O4 C11 C12 . . 115.5(6) ?
    C10 C11 C12 . . 120.3(6) ?
    C11 C12 H12A . . 109.5 ?
    C11 C12 H12B . . 109.5 ?
    H12A C12 H12B . . 109.5 ?
    C11 C12 H12C . . 109.5 ?
    H12A C12 H12C . . 109.5 ?
    H12B C12 H12C . . 109.5 ?
    C1 N1 Mn . . 162.9(6) ?
loop_
    _geom_torsion_atom_site_label_1
    _geom_torsion_atom_site_label_2
    _geom_torsion_atom_site_label_3
    _geom_torsion_atom_site_label_4
    _geom_torsion_site_symmetry_1
    _geom_torsion_site_symmetry_2
    _geom_torsion_site_symmetry_3
    _geom_torsion_site_symmetry_4
    _geom_torsion
    _geom_torsion_publ_flag
    O4 Mn O1 C4 . . . . 174.8(5) ?
    O2 Mn O1 C4 . . . . -11.4(5) ?
    N1 Mn O1 C4 . . . . 83.8(5) ?
    O5 Mn O1 C4 . . . . -97.1(5) ?
    O3 Mn O2 C6 . . . . -175.2(5) ?
    O1 Mn O2 C6 . . . . 7.7(5) ?
    N1 Mn O2 C6 . . . . -84.2(5) ?
    O5 Mn O2 C6 . . . . 96.9(5) ?
    O4 Mn O3 C9 . . . . 0.7(5) ?
    O2 Mn O3 C9 . . . . -173.2(5) ?
    N1 Mn O3 C9 . . . . 91.7(5) ?
    O5 Mn O3 C9 . . . . -87.3(5) ?
    O3 Mn O4 C11 . . . . 0.8(5) ?
    O1 Mn O4 C11 . . . . 177.8(5) ?
    N1 Mn O4 C11 . . . . -90.5(5) ?
    O5 Mn O4 C11 . . . . 88.4(5) ?
    O4 Mn O5 C2 . . . . 15.3(5) ?
    O3 Mn O5 C2 . . . . 107.5(5) ?
    O1 Mn O5 C2 . . . . -73.5(5) ?
    O2 Mn O5 C2 . . . . -164.7(5) ?
    Mn O1 C4 C5 . . . . 9.1(9) ?
    Mn O1 C4 C3 . . . . -173.5(4) ?
    O1 C4 C5 C6 . . . . 0.8(11) ?
    C3 C4 C5 C6 . . . . -176.4(6) ?
    Mn O2 C6 C5 . . . . -1.7(8) ?
    Mn O2 C6 C7 . . . . -179.7(4) ?
    C4 C5 C6 O2 . . . . -4.7(10) ?
    C4 C5 C6 C7 . . . . 173.2(6) ?
    Mn O3 C9 C10 . . . . -1.7(8) ?
    Mn O3 C9 C8 . . . . -179.9(3) ?
    O3 C9 C10 C11 . . . . 1.3(10) ?
    C8 C9 C10 C11 . . . . 179.4(6) ?
    Mn O4 C11 C10 . . . . -1.3(9) ?
    Mn O4 C11 C12 . . . . 177.7(4) ?
    C9 C10 C11 O4 . . . . 0.3(11) ?
    C9 C10 C11 C12 . . . . -178.7(6) ?
    O4 Mn N1 C1 . . . . 5.2(18) ?
    O3 Mn N1 C1 . . . . -86.9(18) ?
    O1 Mn N1 C1 . . . . 94.0(18) ?
    O2 Mn N1 C1 . . . . -174.6(18) ?
loop_
    _geom_hbond_atom_site_label_D
    _geom_hbond_atom_site_label_H
    _geom_hbond_atom_site_label_A
    _geom_hbond_site_symmetry_A
    _geom_hbond_distance_DH
    _geom_hbond_distance_HA
    _geom_hbond_distance_DA
    _geom_hbond_angle_DHA
    O5 H5A S1 4_565 0.78(7) 2.51(6) 3.281(4) 168(7)
data_global
_journal_date_recd_electronic     2008-09-07
_journal_date_accepted     2008-09-30
_journal_name_full     'Acta Crystallographica, Section E'
_journal_year     2008
_journal_volume     64
_journal_issue     11
_journal_page_first     m1363
_journal_page_last     m1363
_journal_paper_category     QM
_journal_coeditor_code     IS2333
_publ_contact_author_name     'ShuangMing Meng'
_publ_contact_author_address
;
College of Chemistry & Chemical Engineering, Shanxi Datong University,
Shanxi 037009, P. R. China
;
_publ_contact_author_email     xhtgao@126.com
_publ_contact_author_Phone     '?'
_publ_section_title
;\
Bis(acetylacetonato-\k^2^<i>O</i>,<i>O</i>')(methanol-\k<i>O</i>)(thiocyanato-\
\k<i>N</i>)manganese(III)
;
loop_
    _publ_author_name
    _publ_author_address
    'Shuang-Ming Meng'
;
College of Chemistry & Chemical Engineering
Shanxi Datong University
Shanxi 037009
People's Republic of China
;
    'Hai Xie'
;
College of Chemistry & Chemical Engineering
Shanxi Datong University
Shanxi 037009
People's Republic of China
;
    'Yue-Qin Fan'
;
College of Chemistry & Chemical Engineering
Shanxi Datong University
Shanxi 037009
People's Republic of China
;
    'Yong Guo'
;
College of Chemistry & Chemical Engineering
Shanxi Datong University
Shanxi 037009
People's Republic of China
;
