# Supplementary material for: Bis(acetyl­acetonato-κ2 O,O′)(methanol-κO)(thio­cyanato-κN)manganese(III)
Source: Acta Crystallogr Sect E Struct Rep Online. 2008 Oct 4;64(Pt 11):m1363. doi: 10.1107/S1600536808031589 (PMC2959789; doi:10.1107/S1600536808031589)
Supplement: Supplementary file 2 [file e-64-m1363-Isup2.hkl]

# 
# h,k,l, Fc-squared, Fo-squared, sigma(Fo-squared) and status flag 
# 
data_I
_shelx_title ' qq in P2(1)/n' 
_shelx_refln_list_code          4 
_shelx_F_calc_maximum      221.04 
_exptl_crystal_F_000       712.00 
_reflns_d_resolution_high  0.8406 
 
loop_ 
 _symmetry_equiv_pos_as_xyz 
 'x, y, z' 
 '-x+1/2, y+1/2, -z+1/2' 
 '-x, -y, -z' 
 'x-1/2, -y-1/2, z-1/2' 
 
_cell_length_a     7.4795 
_cell_length_b    12.4195 
_cell_length_c    17.5859 
_cell_angle_alpha  90.000 
_cell_angle_beta   98.673 
_cell_angle_gamma  90.000 
 
_shelx_F_squared_multiplier     1.000 
 
loop_ 
 _refln_index_h 
 _refln_index_k 
 _refln_index_l 
 _refln_F_squared_calc 
 _refln_F_squared_meas 
 _refln_F_squared_sigma 
 _refln_observed_status 
   2   0   0     3847.38     3616.85    132.32 o 
   4   0   0     5489.26     6263.27    242.89 o 
   6   0   0       40.86      -25.45     58.62 o 
   8   0   0       80.15       10.71     96.31 o 
   1   1   0      390.40      408.11     23.82 o 
   2   1   0       91.20      101.68     32.24 o 
   3   1   0        2.40       14.52     20.31 o 
   4   1   0      712.77      721.79     46.63 o 
   5   1   0       26.84       17.01     25.26 o 
   6   1   0      587.92      604.94     80.62 o 
   7   1   0       92.69       62.71     54.43 o 
   8   1   0       23.34      152.26     58.69 o 
   1   2   0      299.74      282.38     21.66 o 
   2   2   0       31.99       18.79     16.43 o 
   3   2   0      548.18      542.94     64.71 o 
   4   2   0      350.00      348.70     40.72 o 
   5   2   0      981.43     1042.64     68.31 o 
   6   2   0      235.82      204.95     48.49 o 
   7   2   0       29.55      -22.34     91.13 o 
   8   2   0       49.46      -40.14     62.68 o 
   1   3   0    11411.48    11347.93    117.86 o 
   2   3   0       21.12       12.83     15.47 o 
   3   3   0     2025.07     2198.04     97.20 o 
   4   3   0      327.21      258.02     35.89 o 
   5   3   0      282.69      255.15     43.57 o 
   6   3   0      103.98      226.59     63.62 o 
   7   3   0      157.14      165.74     56.50 o 
   8   3   0        2.53      116.90     75.56 o 
   0   4   0     3406.40     3276.39     94.69 o 
   1   4   0      206.30      214.40     20.34 o 
   2   4   0      288.61      270.41     43.64 o 
   3   4   0      220.95      271.91     29.55 o 
   4   4   0      938.42     1028.06     53.77 o 
   5   4   0     3331.57     3541.02    215.93 o 
   6   4   0      382.96      441.10    105.77 o 
   7   4   0       19.54       50.10     67.02 o 
   8   4   0       81.51       54.54     66.46 o 
   1   5   0     9215.20     9529.42    110.08 o 
   2   5   0       91.38      132.22     31.49 o 
   3   5   0       48.84       21.81     22.79 o 
   4   5   0        3.92        8.06     26.38 o 
   5   5   0      190.67      266.52     59.55 o 
   6   5   0      989.52     1016.01    147.09 o 
   7   5   0       23.48       45.52     64.85 o 
   8   5   0       45.17       -9.88     74.63 o 
   0   6   0    20657.85    19766.84    402.94 o 
   1   6   0     1152.92     1258.47     45.78 o 
   2   6   0      111.65       74.19     23.05 o 
   3   6   0        1.39      -22.74     20.47 o 
   4   6   0      695.87      679.70     66.68 o 
   5   6   0       13.85       65.43     44.82 o 
   6   6   0        0.83       28.99     61.37 o 
   7   6   0        1.55       -2.69     70.77 o 
   8   6   0       51.61       76.68     83.41 o 
   1   7   0      378.64      405.58     33.15 o 
   2   7   0      383.73      370.24     35.85 o 
   3   7   0      654.82      726.22     66.09 o 
   4   7   0      178.73      166.96     81.32 o 
   5   7   0       18.02      -78.23     52.16 o 
   6   7   0      106.13       26.05     68.29 o 
   7   7   0       29.73       83.38    132.13 o 
   0   8   0     1247.83     1260.97     91.35 o 
   1   8   0      437.54      446.43     37.35 o 
   2   8   0       10.78       45.50     27.11 o 
   3   8   0      791.72      811.95     76.12 o 
   4   8   0      111.23      162.55    112.71 o 
   5   8   0      190.56      204.59     79.91 o 
   6   8   0        0.66        1.03     72.24 o 
   7   8   0       74.19      113.05     90.05 o 
   1   9   0     1795.80     1934.02     66.94 o 
   2   9   0       44.79       57.48     36.80 o 
   3   9   0     1397.17     1520.52     99.77 o 
   4   9   0      267.28      391.42     89.35 o 
   5   9   0       30.88      -12.07     67.35 o 
   6   9   0       32.95       83.72     83.11 o 
   0  10   0      431.08      392.03     60.62 o 
   1  10   0      180.57       95.71     37.77 o 
   2  10   0      163.34      160.35     45.15 o 
   3  10   0        0.92      100.31     65.29 o 
   4  10   0      490.79      683.44    112.35 o 
   5  10   0      245.27      173.65     80.59 o 
   6  10   0      107.78       91.45     85.92 o 
   1  11   0      826.99      821.12     64.59 o 
   2  11   0      290.10      294.20     63.47 o 
   3  11   0       27.59      126.67     74.13 o 
   4  11   0        2.86       44.39     74.79 o 
   5  11   0      120.47      163.70     91.00 o 
   0  12   0      185.54      302.97     80.65 o 
   1  12   0       85.76       90.83     55.47 o 
   2  12   0       14.36      -18.70     51.54 o 
   3  12   0        2.62      -36.15     71.53 o 
   4  12   0      113.63      161.88     91.64 o 
   5  12   0        3.93      -17.90     85.48 o 
   1  13   0      286.58      120.79     84.31 o 
   2  13   0      306.12      223.02    110.62 o 
   3  13   0      385.05      246.30    101.85 o 
   4  13   0        0.01       28.57     87.32 o 
   1  14   0      152.90      116.80     86.85 o 
   2  14   0       54.03       10.56    125.89 o 
  -7   0   1      298.27      329.17     92.76 o 
  -5   0   1        0.57       54.59     58.05 o 
  -3   0   1      122.47      101.64     45.76 o 
  -1   0   1     1033.79     1038.41     54.25 o 
   1   0   1    28012.39    28251.13    491.26 o 
   3   0   1      725.04      681.15     72.79 o 
   5   0   1     4066.08     4042.23    196.42 o 
   7   0   1       30.47      102.91     65.14 o 
  -8   1   1        4.12      -59.91     48.62 o 
  -7   1   1        5.86       35.88     39.60 o 
  -6   1   1       81.42       75.23     35.43 o 
  -5   1   1      430.38      466.18     81.26 o 
  -4   1   1     1589.06     1699.79     91.70 o 
  -3   1   1     3709.74     3414.38    162.91 o 
  -2   1   1      236.90      204.92     49.26 o 
   0   1   1     2094.40     2173.51     77.90 o 
   1   1   1        1.14       -2.55     10.91 o 
   2   1   1      447.17      486.16     73.39 o 
   3   1   1       38.98      -13.79     16.21 o 
   4   1   1        0.74        8.64     22.41 o 
   5   1   1      269.43      257.51     60.14 o 
   6   1   1      200.27      202.85     44.95 o 
   7   1   1      179.72      308.51     94.13 o 
   8   1   1       74.69       74.41    103.32 o 
  -8   2   1      313.60      323.41     87.36 o 
  -7   2   1      146.75      106.49     46.20 o 
  -6   2   1       43.73       99.98     41.31 o 
  -5   2   1        0.69       46.22     26.06 o 
  -4   2   1     2519.25     2403.11     83.43 o 
  -3   2   1       15.85       10.48     26.01 o 
  -2   2   1     1499.49     1447.15     42.92 o 
  -1   2   1     1654.25     1608.34     40.37 o 
   0   2   1     8459.51     8690.75    134.51 o 
   1   2   1      254.19      255.36     23.84 o 
   2   2   1      304.86      309.23     26.66 o 
   3   2   1      383.63      424.88     36.55 o 
   4   2   1     1450.61     1502.11     68.25 o 
   5   2   1      765.11      817.19     64.55 o 
   6   2   1      247.01      268.48     67.37 o 
   7   2   1        1.44       45.42     60.12 o 
   8   2   1        1.95      -86.44     69.16 o 
  -8   3   1       10.10      -24.12     62.60 o 
  -7   3   1        2.92        8.05     57.42 o 
  -6   3   1      509.89      401.79     61.20 o 
  -5   3   1        0.01       -1.88     31.25 o 
  -4   3   1      451.05      421.93     47.07 o 
  -3   3   1       74.11       49.43     19.59 o 
  -2   3   1      224.97      260.57     25.62 o 
  -1   3   1      663.56      639.20     38.81 o 
   0   3   1      341.78      428.43     24.36 o 
   1   3   1     6240.52     6047.27     84.42 o 
   2   3   1       32.32       20.47     16.57 o 
   3   3   1        0.42       15.45     19.09 o 
   4   3   1      765.54      813.01     53.70 o 
   5   3   1      219.67      257.27     44.90 o 
   6   3   1      543.57      718.79     92.20 o 
   7   3   1        9.40       41.38     65.26 o 
   8   3   1      446.54      331.43    133.67 o 
  -8   4   1      242.28      197.18    137.24 o 
  -7   4   1      245.97      264.54    130.74 o 
  -6   4   1        4.88       22.25     44.13 o 
  -5   4   1      551.70      499.43     50.33 o 
  -4   4   1     2174.44     2074.26     69.70 o 
  -3   4   1      237.59      244.43     41.48 o 
  -2   4   1      587.81      556.08     30.83 o 
  -1   4   1      229.10      265.09     21.30 o 
   0   4   1     5562.81     5620.30     80.32 o 
   1   4   1     1010.21      979.08     35.05 o 
   2   4   1     1275.90     1353.20     44.37 o 
   3   4   1      658.86      701.41     43.06 o 
   4   4   1      153.34      203.90     33.21 o 
   5   4   1     1918.60     1930.52    120.45 o 
   6   4   1     1292.53     1335.16    116.39 o 
   7   4   1       17.94       24.02     50.53 o 
   8   4   1        2.17        9.72     73.41 o 
  -8   5   1       28.75      -44.46     64.55 o 
  -7   5   1       57.18      116.13     73.64 o 
  -6   5   1      133.51      177.31    178.46 o 
  -5   5   1     2318.19     2106.44    126.50 o 
  -4   5   1      398.62      471.26     69.43 o 
  -3   5   1     1150.82     1241.90     53.23 o 
  -2   5   1      984.87      953.29     41.06 o 
  -1   5   1    15703.85    14928.20    146.84 o 
   0   5   1       11.26       31.70     18.13 o 
   1   5   1      823.47      847.60     36.67 o 
   2   5   1     5203.60     5545.11     97.68 o 
   3   5   1     1472.67     1483.75     61.63 o 
   4   5   1      317.31      415.14     76.83 o 
   5   5   1      453.46      439.64     61.30 o 
   6   5   1      536.68      564.64     73.14 o 
   7   5   1       69.28       26.03     70.75 o 
   8   5   1       53.84       91.19     80.19 o 
  -8   6   1        7.70       22.04     88.92 o 
  -7   6   1      140.94      157.79     85.82 o 
  -6   6   1      548.52      486.29     96.17 o 
  -5   6   1        5.95      100.78     64.40 o 
  -4   6   1       14.51       35.02     33.11 o 
  -3   6   1      788.81      779.01     47.93 o 
  -2   6   1     2403.27     2633.23     96.49 o 
  -1   6   1       93.24       84.12     19.94 o 
   0   6   1       40.05       10.84     18.02 o 
   1   6   1     2741.96     2400.89     67.81 o 
   2   6   1     2895.43     3039.77     94.19 o 
   3   6   1      256.25      249.74     69.31 o 
   4   6   1       61.65       84.99     39.93 o 
   5   6   1      641.27      686.99     74.38 o 
   6   6   1       57.60      -86.25     88.51 o 
   7   6   1        0.91      -34.18     68.25 o 
  -7   7   1       46.89      138.18     91.37 o 
  -6   7   1       26.19       12.48     68.45 o 
  -5   7   1        3.40      -55.50     49.89 o 
  -4   7   1      607.45      778.57    102.98 o 
  -3   7   1      738.92      715.28     56.30 o 
  -2   7   1      324.63      342.54     35.33 o 
  -1   7   1     4116.75     3785.50     74.69 o 
   0   7   1      363.15      347.35     31.53 o 
   1   7   1        0.71      -25.76     17.18 o 
   2   7   1      176.82      212.15     38.53 o 
   3   7   1      749.43      896.11     73.94 o 
   4   7   1       13.51      -26.67     34.72 o 
   5   7   1       35.47       61.58     45.91 o 
   6   7   1       14.85       68.35     69.57 o 
   7   7   1       42.61      113.93     81.68 o 
  -7   8   1        0.14      -42.40    116.57 o 
  -6   8   1        4.99      -48.19     65.47 o 
  -5   8   1        6.91      -17.42     58.93 o 
  -4   8   1     1895.67     1999.30    315.97 o 
  -3   8   1       42.50      108.98     44.55 o 
  -2   8   1      930.12     1017.34     85.58 o 
  -1   8   1       16.44       15.81     22.47 o 
   0   8   1     4035.27     4071.61     83.93 o 
   1   8   1       68.79       29.97     23.81 o 
   2   8   1     1983.65     2122.71    138.08 o 
   3   8   1      496.80      608.69     68.24 o 
   4   8   1      339.09      268.85     75.52 o 
   5   8   1       51.12       44.72     59.39 o 
   6   8   1      113.30       37.97     76.77 o 
   7   8   1       20.32      -81.39     77.64 o 
  -7   9   1        6.82      -33.89     81.32 o 
  -6   9   1      579.08      437.18    111.71 o 
  -5   9   1        2.80       23.70     65.95 o 
  -4   9   1      145.53       37.89     59.56 o 
  -3   9   1       17.97      -37.33     55.91 o 
  -2   9   1      551.44      558.35     56.30 o 
  -1   9   1      156.73      193.45     33.40 o 
   0   9   1      840.15      869.36     50.06 o 
   1   9   1      963.98     1003.75     57.00 o 
   2   9   1      639.47      659.70     93.89 o 
   3   9   1       83.92      121.44     60.85 o 
   4   9   1      489.04      504.50     98.95 o 
   5   9   1       48.40       -6.47     95.81 o 
   6   9   1      189.14      169.20     87.14 o 
  -6  10   1       33.13       41.69     85.15 o 
  -5  10   1       75.83      125.79     84.72 o 
  -4  10   1      460.03      433.71     97.12 o 
  -3  10   1      291.30      318.38     86.55 o 
  -2  10   1      217.26      119.30     55.11 o 
  -1  10   1      302.51      366.09     42.38 o 
   0  10   1      173.75      173.44     36.52 o 
   1  10   1       23.25      -34.74     29.34 o 
   2  10   1      331.81      581.98     76.55 o 
   3  10   1      318.37      194.33     74.51 o 
   4  10   1        8.23       -8.87     61.80 o 
   5  10   1      304.68      426.84    104.88 o 
   6  10   1      141.09      139.43    106.78 o 
  -5  11   1      217.64      127.24    114.92 o 
  -4  11   1       37.56      -41.12     70.75 o 
  -3  11   1      110.14       32.92     85.15 o 
  -2  11   1        9.92      -54.86     57.79 o 
  -1  11   1      235.14      218.92     61.24 o 
   0  11   1       15.56       13.78     33.70 o 
   1  11   1       85.45       96.35     43.77 o 
   2  11   1      404.53      434.42     73.27 o 
   3  11   1      901.74      890.15    123.93 o 
   4  11   1       66.32      -44.72     68.24 o 
   5  11   1       50.45      -71.76     69.61 o 
  -5  12   1        2.78      -93.35     75.46 o 
  -4  12   1       52.75       54.16     84.46 o 
  -3  12   1      401.88      319.15    201.53 o 
  -2  12   1        6.03       78.80     57.90 o 
  -1  12   1        7.19      -10.37     49.82 o 
   0  12   1        0.72      -41.53     42.55 o 
   1  12   1      214.84      325.37     62.05 o 
   2  12   1      320.78      282.83     87.21 o 
   3  12   1       12.43       67.47     74.98 o 
   4  12   1       18.83      -40.96     72.80 o 
   5  12   1       82.91      145.10     88.20 o 
  -4  13   1       20.08       62.90     92.60 o 
  -3  13   1        8.55      -44.23     69.54 o 
  -2  13   1      192.36      276.22     76.25 o 
  -1  13   1      617.25      770.39    204.05 o 
   0  13   1       35.30       41.42     73.62 o 
   1  13   1        0.02       29.08     60.32 o 
   2  13   1      367.88      472.98    134.99 o 
   3  13   1      278.80      184.89    124.45 o 
   4  13   1       43.70       12.80     84.51 o 
  -2  14   1       96.20       36.61     85.01 o 
  -1  14   1        2.49      -49.98     86.52 o 
   2  14   1      507.32      675.06    257.20 o 
  -8   0   2       74.16      190.19     65.10 o 
  -6   0   2      178.66      149.94     91.13 o 
  -4   0   2     5833.46     6150.88    249.42 o 
  -2   0   2    46360.48    44377.50    563.10 o 
   0   0   2     1351.24     1469.79     55.26 o 
   2   0   2      886.05     1013.54     56.25 o 
   4   0   2       45.52        3.00     30.43 o 
   6   0   2      159.35      167.63     57.85 o 
   8   0   2        2.26       95.30    107.84 o 
  -8   1   2      251.43      190.89     77.70 o 
  -7   1   2       86.04       65.73     34.71 o 
  -6   1   2       28.72       26.85     53.06 o 
  -5   1   2      249.40      275.54     57.54 o 
  -4   1   2     1965.60     2035.15    116.26 o 
  -3   1   2     6119.06     6671.78    133.07 o 
  -2   1   2      919.16      914.42     44.31 o 
  -1   1   2     4917.75     4924.67     99.96 o 
   0   1   2    16778.37    16564.26    218.03 o 
   1   1   2     4596.70     4558.68     71.12 o 
   2   1   2       11.77       17.11     17.86 o 
   3   1   2     1413.53     1565.50     59.98 o 
   4   1   2     3710.71     3851.86    106.31 o 
   5   1   2      746.23      747.54     62.55 o 
   6   1   2        8.37       31.48     38.45 o 
   7   1   2        6.78       -6.05     46.51 o 
   8   1   2      218.53      131.96     83.85 o 
  -8   2   2       54.90       13.35     82.34 o 
  -7   2   2      361.66      393.36     65.85 o 
  -6   2   2        1.69       -3.88     26.66 o 
  -5   2   2       56.26       41.74     22.88 o 
  -4   2   2      104.83       54.76     26.85 o 
  -3   2   2      366.01      362.65     35.92 o 
  -2   2   2     1170.45     1223.02     54.47 o 
  -1   2   2       69.67       60.80     18.04 o 
   0   2   2      618.90      596.90     24.86 o 
   1   2   2     2586.15     2688.80     83.78 o 
   2   2   2      405.18      411.36     42.03 o 
   3   2   2      183.99      186.72     27.20 o 
   4   2   2     2319.26     2270.90     80.03 o 
   5   2   2     1751.13     1816.31     83.61 o 
   6   2   2       31.49       49.90     49.97 o 
   7   2   2      195.26      233.36     80.05 o 
   8   2   2       18.68      114.74     77.96 o 
  -8   3   2       13.81      -57.85     67.61 o 
  -7   3   2        0.30      -36.57     49.22 o 
  -6   3   2      160.80      127.73     37.55 o 
  -5   3   2     3181.17     3046.30     85.31 o 
  -4   3   2        3.50       12.41     21.68 o 
  -3   3   2      813.67      826.09     41.28 o 
  -2   3   2      478.96      494.92     34.58 o 
  -1   3   2    24312.55    22697.19    231.97 o 
   0   3   2        9.65      -21.65     14.43 o 
   1   3   2     3698.96     3347.10     99.10 o 
   2   3   2     1654.99     1730.76     45.61 o 
   3   3   2       15.95       -1.23     18.67 o 
   4   3   2       62.28       53.06     25.83 o 
   5   3   2     1511.64     1556.67    165.98 o 
   6   3   2       20.93       52.84     53.07 o 
   7   3   2       17.44      -18.45     64.04 o 
   8   3   2        0.20       84.87     82.60 o 
  -8   4   2       59.22      167.54     83.78 o 
  -7   4   2      416.77      458.83     91.71 o 
  -6   4   2      175.30      159.44     69.78 o 
  -5   4   2      291.01      261.11     48.86 o 
  -4   4   2     1274.07     1267.30     86.36 o 
  -3   4   2      319.49      282.96     30.57 o 
  -2   4   2      894.94      893.83     47.11 o 
  -1   4   2      154.79      193.37     29.04 o 
   0   4   2       35.32       26.37     15.09 o 
   1   4   2     3029.83     2856.27     59.43 o 
   2   4   2     1578.12     1612.80     46.84 o 
   3   4   2      435.25      423.77     32.87 o 
   4   4   2       52.62       79.46     38.55 o 
   5   4   2     1802.89     2436.70    238.88 o 
   6   4   2      619.11      558.80    101.55 o 
   7   4   2      292.75      415.91     95.16 o 
   8   4   2        1.15      -12.83     75.55 o 
  -8   5   2      182.26      194.04     90.60 o 
  -7   5   2       17.54       16.27     78.21 o 
  -6   5   2      207.24      198.67    237.78 o 
  -5   5   2      626.87      526.36     89.88 o 
  -4   5   2      871.90      882.51     53.04 o 
  -3   5   2     2005.19     1972.89     59.82 o 
  -2   5   2      607.19      631.00     37.63 o 
  -1   5   2      671.20      657.84     32.68 o 
   0   5   2     1710.31     1930.93     53.07 o 
   1   5   2      179.88      212.38     25.95 o 
   2   5   2       19.05       42.12     17.29 o 
   3   5   2      640.28      707.84     72.14 o 
   4   5   2     2159.28     2116.71    117.83 o 
   5   5   2      324.32      346.25    119.74 o 
   6   5   2      217.98      316.73     75.46 o 
   7   5   2       39.39       27.37     55.36 o 
   8   5   2      229.41      192.44     86.43 o 
  -8   6   2       49.12       69.41     81.69 o 
  -7   6   2        0.66      -56.97     64.74 o 
  -6   6   2       81.92       -7.04     62.08 o 
  -5   6   2      290.69      214.68     78.75 o 
  -4   6   2      535.33      498.89     57.53 o 
  -3   6   2       24.53        9.70     29.46 o 
  -2   6   2     9926.70     9809.48    135.57 o 
  -1   6   2     1539.36     1629.70     52.06 o 
   0   6   2      189.68      241.77     25.46 o 
   1   6   2       14.29       33.27     21.35 o 
   2   6   2     2231.52     2102.86     60.99 o 
   3   6   2        6.16      -24.76     33.12 o 
   4   6   2       31.48       66.89     46.29 o 
   5   6   2      232.59      229.80     54.95 o 
   6   6   2       67.83       75.61     48.27 o 
   7   6   2        4.92       59.63     72.49 o 
  -7   7   2       53.22       72.25     80.12 o 
  -6   7   2        1.67      130.90     78.40 o 
  -5   7   2       73.80      167.29     74.98 o 
  -4   7   2       81.68      113.81     59.27 o 
  -3   7   2      507.78      524.59     45.00 o 
  -2   7   2      311.59      366.20     44.00 o 
  -1   7   2     1926.89     1850.00     65.13 o 
   0   7   2      469.53      423.27     35.23 o 
   1   7   2     1259.66     1229.96     47.59 o 
   2   7   2      218.73      198.87     44.59 o 
   3   7   2      490.50      472.25     69.40 o 
   4   7   2      753.61      769.88     78.33 o 
   5   7   2       25.98       22.47     56.64 o 
   6   7   2      114.41      -10.22     62.11 o 
   7   7   2        8.11       23.24     75.52 o 
  -7   8   2      213.20      170.83     94.28 o 
  -6   8   2       11.75      126.62    121.42 o 
  -5   8   2        8.33       33.22     60.21 o 
  -4   8   2       59.83      184.87     70.91 o 
  -3   8   2      655.90      752.92     80.22 o 
  -2   8   2      383.81      403.61     40.53 o 
  -1   8   2       29.84       29.53     22.56 o 
   0   8   2      845.98      850.14     49.41 o 
   1   8   2     1264.83     1339.54     54.12 o 
   2   8   2      273.14      265.36     66.56 o 
   3   8   2      117.73      141.75     48.90 o 
   4   8   2      222.51      308.70     59.86 o 
   5   8   2      367.82      477.80     98.97 o 
   6   8   2        7.92      -33.24     70.66 o 
   7   8   2      289.14      203.44    124.59 o 
  -7   9   2        0.05      -85.76     73.69 o 
  -6   9   2        5.02      -99.88     69.89 o 
  -5   9   2      741.14      885.07    128.39 o 
  -4   9   2       59.60      -26.51     58.12 o 
  -3   9   2      154.38      161.40    107.46 o 
  -2   9   2       66.22      108.97     37.66 o 
  -1   9   2     2148.70     2236.56     69.60 o 
   0   9   2      110.21       99.04     36.00 o 
   1   9   2     1963.28     1888.69     77.29 o 
   2   9   2      187.58      213.71     55.48 o 
   3   9   2      135.39      154.48     54.27 o 
   4   9   2      111.39       92.95     56.07 o 
   5   9   2      282.69      106.92     72.79 o 
   6   9   2       26.47      -86.50     63.48 o 
  -6  10   2      131.63       30.60     91.61 o 
  -5  10   2       78.90       13.73    119.96 o 
  -4  10   2      230.24      280.85     86.46 o 
  -3  10   2      113.31       84.70     50.13 o 
  -2  10   2      415.73      446.33     68.53 o 
  -1  10   2       50.19       24.73     33.08 o 
   0  10   2      131.87      101.92     30.20 o 
   1  10   2      327.82      407.71     49.81 o 
   2  10   2      452.28      390.72     70.81 o 
   3  10   2      383.40      483.16     72.85 o 
   4  10   2       51.40       40.25     71.36 o 
   5  10   2      148.77      188.16    102.55 o 
   6  10   2      116.12      -34.73     77.17 o 
  -5  11   2       16.00      -75.78     74.42 o 
  -4  11   2       71.72      106.22     79.83 o 
  -3  11   2       36.85       10.55     52.18 o 
  -2  11   2       20.49       24.27     48.81 o 
  -1  11   2       11.72       45.11     46.46 o 
   0  11   2      279.00      220.62     41.83 o 
   1  11   2      415.68      367.71     51.52 o 
   2  11   2       58.49      142.67     75.03 o 
   3  11   2      121.53       80.29    109.83 o 
   4  11   2      393.24      240.56    149.85 o 
   5  11   2        2.55      114.95     84.89 o 
  -5  12   2        7.76      -26.48     84.95 o 
  -4  12   2        7.94      -41.90     74.57 o 
  -3  12   2       22.26       63.44     58.68 o 
  -2  12   2     1346.40     1381.96    132.83 o 
  -1  12   2        6.82       55.16     63.49 o 
   0  12   2       16.41      -52.70     48.99 o 
   1  12   2        4.34       13.01     47.20 o 
   2  12   2     1164.26      947.90    125.56 o 
   3  12   2       12.71       72.10     79.91 o 
   4  12   2        0.74       -6.72     78.28 o 
  -4  13   2       29.78      -30.05     82.31 o 
  -3  13   2        2.15      -69.44    129.37 o 
  -2  13   2       26.93      -43.21     67.33 o 
  -1  13   2      473.92      541.00    108.76 o 
   0  13   2       93.38       60.53     79.07 o 
   1  13   2      294.69      282.44     74.25 o 
   2  13   2        4.06      -80.71     69.10 o 
   3  13   2       73.69       54.14     86.13 o 
  -2  14   2       68.26       61.94     81.99 o 
  -1  14   2       27.54     -104.05     82.80 o 
   0  14   2       21.83       49.26    127.18 o 
   2  14   2       23.01       65.40     90.30 o 
  -7   0   3       15.68       81.42     62.99 o 
  -5   0   3       46.13       60.36     62.25 o 
  -3   0   3     4174.44     4312.34    122.12 o 
  -1   0   3     1950.11     1945.98     92.18 o 
   1   0   3     8673.69     8284.90    145.13 o 
   3   0   3     1269.94     1278.28     72.58 o 
   5   0   3       13.24       72.93     43.53 o 
   7   0   3      674.69      443.15    139.33 o 
  -8   1   3      105.82       17.33     74.75 o 
  -7   1   3       72.89       64.55     44.68 o 
  -6   1   3        2.19      -53.91     35.94 o 
  -5   1   3      424.48      430.86    147.69 o 
  -4   1   3     1759.43     1777.01     80.29 o 
  -3   1   3     7931.63     7264.49    145.48 o 
  -2   1   3      995.37      957.88     39.27 o 
  -1   1   3       61.43       77.54     17.40 o 
   0   1   3     7876.02     7870.79    107.72 o 
   1   1   3    15538.21    15854.96    223.19 o 
   2   1   3     2280.83     2223.07     61.50 o 
   3   1   3      618.99      626.74     62.93 o 
   4   1   3     4580.86     4857.52    121.96 o 
   5   1   3     1728.94     1778.98     87.43 o 
   6   1   3      140.23      251.67     59.04 o 
   7   1   3       17.14       73.53     55.78 o 
   8   1   3        2.85       14.51     78.67 o 
  -8   2   3       16.58       -8.03     67.51 o 
  -7   2   3       30.35        8.27     47.88 o 
  -6   2   3      361.48      376.41     50.58 o 
  -5   2   3       19.84       42.59     27.70 o 
  -4   2   3       20.04       20.84     20.56 o 
  -3   2   3     2641.07     3074.23     71.13 o 
  -2   2   3     6200.46     5908.33    100.32 o 
  -1   2   3      424.47      544.77     31.86 o 
   0   2   3       30.40       44.20     17.52 o 
   1   2   3     3976.65     3927.28     66.14 o 
   2   2   3        9.56        2.76     15.64 o 
   3   2   3      492.85      512.56     52.61 o 
   4   2   3      674.02      679.51     52.40 o 
   5   2   3       17.18        3.57     34.97 o 
   6   2   3       62.77      173.15    115.45 o 
   7   2   3       40.66       30.68     53.29 o 
   8   2   3        7.97      -37.60     76.01 o 
  -8   3   3      663.75      623.01    246.33 o 
  -7   3   3       34.39       20.04     60.69 o 
  -6   3   3       12.02        0.39     33.76 o 
  -5   3   3        1.33        1.99     21.28 o 
  -4   3   3     1382.96     1406.10     69.34 o 
  -3   3   3      676.58      730.91     34.65 o 
  -2   3   3      468.11      497.91     36.01 o 
  -1   3   3     4556.93     4489.52     82.16 o 
   0   3   3      617.39      545.35     30.66 o 
   1   3   3        6.71       28.02     37.71 o 
   2   3   3       66.36      112.16     34.83 o 
   3   3   3     1222.28     1225.81     50.01 o 
   4   3   3     3618.55     3641.42    100.63 o 
   5   3   3       20.35       54.26     46.09 o 
   6   3   3     1434.66     1627.38    130.58 o 
   7   3   3        0.01      -53.65     64.55 o 
   8   3   3       82.59      147.00     68.94 o 
  -8   4   3       39.35      -14.90     71.01 o 
  -7   4   3       13.04      -75.98     50.65 o 
  -6   4   3      282.19      306.02     58.41 o 
  -5   4   3      489.13      602.29     57.63 o 
  -4   4   3      388.11      326.70     35.52 o 
  -3   4   3       45.44       51.25     19.59 o 
  -2   4   3     2015.94     1707.17     71.96 o 
  -1   4   3       22.12      -16.58     26.95 o 
   0   4   3     1876.19     1871.65     47.24 o 
   1   4   3      145.36      179.14     21.45 o 
   2   4   3     1546.10     1589.06    111.39 o 
   3   4   3      832.18      865.03     41.11 o 
   4   4   3      892.40      908.47     87.04 o 
   5   4   3      160.55      278.60     80.28 o 
   6   4   3      936.89     1148.13    160.98 o 
   7   4   3      167.08      102.90    137.03 o 
   8   4   3       40.32       95.72    172.00 o 
  -8   5   3       34.94      -20.09    148.05 o 
  -7   5   3      145.91      243.87     86.65 o 
  -6   5   3      379.68      270.68    106.59 o 
  -5   5   3     2966.02     3081.68    121.34 o 
  -4   5   3      336.00      392.71     51.63 o 
  -3   5   3     3484.95     3326.92     86.97 o 
  -2   5   3      439.33      498.92     35.29 o 
  -1   5   3     1647.93     1653.14     42.00 o 
   0   5   3      599.26      610.20     33.83 o 
   1   5   3     7520.09     7434.24    113.77 o 
   2   5   3      499.55      500.76     63.16 o 
   3   5   3      275.07      341.22     67.19 o 
   4   5   3      379.37      411.76     71.40 o 
   5   5   3      827.27      667.86     91.43 o 
   6   5   3      152.40      172.77    106.06 o 
   7   5   3        4.80        4.26     74.48 o 
  -8   6   3       31.85      -11.21     80.47 o 
  -7   6   3       30.12       -3.50     80.40 o 
  -6   6   3        0.18      -19.78     60.29 o 
  -5   6   3      243.86      285.14     79.85 o 
  -4   6   3      102.91      125.83     40.20 o 
  -3   6   3      596.49      613.50     40.55 o 
  -2   6   3      358.37      465.79     35.03 o 
  -1   6   3     2508.96     2528.86     56.32 o 
   0   6   3      833.56      871.95     37.98 o 
   1   6   3     1024.12      993.24     54.08 o 
   2   6   3      566.58      540.65     56.24 o 
   3   6   3      805.28      847.20     71.33 o 
   4   6   3        6.40      -55.95     37.30 o 
   5   6   3       45.81       -5.94     73.15 o 
   6   6   3       35.17       60.48     51.50 o 
   7   6   3      191.68      156.46     96.77 o 
  -7   7   3        1.33       37.16     77.22 o 
  -6   7   3        2.73       12.17     67.19 o 
  -5   7   3        3.64      -26.19     53.70 o 
  -4   7   3      103.70       71.16     57.35 o 
  -3   7   3     1634.99     1646.28    141.50 o 
  -2   7   3      419.64      440.31     37.22 o 
  -1   7   3      121.23      122.97     34.34 o 
   0   7   3      770.36      722.61     39.06 o 
   1   7   3     1849.50     1942.68     63.76 o 
   2   7   3        5.00      -44.05     29.36 o 
   3   7   3       77.58       40.50     39.68 o 
   4   7   3      931.04      963.67     86.13 o 
   5   7   3      105.81      130.69     49.99 o 
   6   7   3       59.59      130.59     60.57 o 
   7   7   3       73.41      121.16     99.53 o 
  -7   8   3      106.15       60.16     85.76 o 
  -6   8   3      727.80      592.08    198.27 o 
  -5   8   3       26.25      -54.77     57.97 o 
  -4   8   3       21.03      -23.70     57.09 o 
  -3   8   3      263.56      229.60     73.34 o 
  -2   8   3     2919.20     3031.73    133.88 o 
  -1   8   3       27.43       -7.07     22.97 o 
   0   8   3     1909.01     1926.44     61.09 o 
   1   8   3      280.41      313.25     47.73 o 
   2   8   3      556.81      700.87     71.59 o 
   3   8   3      295.62      354.77     59.89 o 
   4   8   3      319.69      279.83     70.59 o 
   5   8   3        4.67       13.70     45.07 o 
   6   8   3        1.28       57.07     74.18 o 
   7   8   3       61.58       -8.99    140.80 o 
  -7   9   3        5.15      -57.14     83.29 o 
  -6   9   3        0.79       67.19     84.60 o 
  -5   9   3      116.42      140.49     72.80 o 
  -4   9   3      799.33      738.94    180.81 o 
  -3   9   3      357.37      319.80     63.38 o 
  -2   9   3        9.46      -47.01     36.12 o 
  -1   9   3       14.82       46.96     25.34 o 
   0   9   3     1698.03     1799.58     77.84 o 
   1   9   3      208.52      278.79     50.11 o 
   2   9   3      126.77      127.95    101.58 o 
   3   9   3      330.72      225.27     59.38 o 
   4   9   3      436.10      345.73    113.92 o 
   5   9   3       41.75      -10.04     63.43 o 
   6   9   3      259.35      171.75    168.52 o 
  -6  10   3      350.13      214.67    102.73 o 
  -5  10   3       86.76      -18.85     66.03 o 
  -4  10   3       64.83       -3.13     78.55 o 
  -3  10   3       59.43      -42.36     42.55 o 
  -2  10   3      521.09      524.18     61.51 o 
  -1  10   3       58.41       25.59     35.06 o 
   0  10   3      822.62      893.58     60.40 o 
   1  10   3      171.98      157.65     50.26 o 
   2  10   3      237.71      340.81     66.51 o 
   3  10   3      454.61      473.25     73.66 o 
   4  10   3      211.93      185.95     84.82 o 
   5  10   3        1.42       26.58     73.55 o 
   6  10   3      145.91       63.69     89.14 o 
  -5  11   3      317.85      351.22    111.06 o 
  -4  11   3        1.39       39.60     67.83 o 
  -3  11   3      307.40      273.28     74.21 o 
  -2  11   3        2.44       25.64     48.95 o 
  -1  11   3       71.61       11.07     42.24 o 
   0  11   3       22.07       29.09     39.19 o 
   1  11   3      125.35      153.11     50.44 o 
   2  11   3       51.65       23.70     52.13 o 
   3  11   3       12.03      138.13     64.25 o 
   4  11   3        0.41      -94.89     63.26 o 
   5  11   3       72.15       38.67     77.10 o 
  -5  12   3      129.03      113.45     90.86 o 
  -4  12   3      105.55       77.59    126.34 o 
  -3  12   3       40.06      -43.13     55.00 o 
  -2  12   3       81.63       73.16     59.08 o 
  -1  12   3      670.77      721.57    110.65 o 
   0  12   3      186.34      138.01     59.76 o 
   1  12   3      168.49      113.56     59.17 o 
   2  12   3       25.99      -55.35     66.75 o 
   3  12   3      525.55      372.65    155.80 o 
   4  12   3       18.37      132.82     87.25 o 
  -4  13   3       41.72      -47.78     80.05 o 
  -3  13   3      161.25      230.79     79.40 o 
  -2  13   3        1.34      -84.02     67.87 o 
  -1  13   3      130.58      155.09     82.96 o 
   0  13   3      306.82      320.02     98.72 o 
   1  13   3      311.61      291.52    150.73 o 
   2  13   3       91.66       35.98     76.68 o 
   3  13   3        6.57      -28.10     80.48 o 
  -2  14   3      360.34      467.62    110.93 o 
  -1  14   3       11.08       13.61    120.53 o 
   0  14   3      218.43       64.76     93.72 o 
   1  14   3        2.45      -25.30    102.51 o 
   2  14   3      313.32      275.21    143.75 o 
  -8   0   4       54.26       76.34     94.20 o 
  -6   0   4      205.44      207.85     61.60 o 
  -4   0   4    12287.90    11626.65    243.63 o 
  -2   0   4     2339.67     2191.91     59.97 o 
   0   0   4    25695.00    25367.85    431.99 o 
   2   0   4       27.56       40.33     40.45 o 
   4   0   4      292.04      426.39     60.89 o 
   6   0   4       21.67      -24.06     92.02 o 
   8   0   4       69.83       16.18    115.23 o 
  -8   1   4      203.49      273.72     89.03 o 
  -7   1   4       30.33        3.78     46.29 o 
  -6   1   4       65.46      110.98     44.84 o 
  -5   1   4       50.67       50.52     42.10 o 
  -4   1   4     2097.34     1951.49     66.76 o 
  -3   1   4     5455.74     5412.91     99.38 o 
  -2   1   4      208.06      276.50     32.48 o 
  -1   1   4       27.14       40.38     19.18 o 
   0   1   4      744.65      704.48     35.52 o 
   1   1   4    12189.92    12102.10    160.33 o 
   2   1   4     2795.36     2608.86     62.04 o 
   3   1   4        2.56       -1.99     18.08 o 
   4   1   4        9.17      -23.85     20.19 o 
   5   1   4      410.32      438.83     47.28 o 
   6   1   4      567.52      726.03    112.87 o 
   7   1   4        8.36       11.56     69.14 o 
   8   1   4       13.21      -66.86     76.11 o 
  -8   2   4       51.74       72.97     68.25 o 
  -7   2   4       13.57      -62.30     58.86 o 
  -6   2   4       25.36       18.60     41.21 o 
  -5   2   4      466.93      493.34     48.14 o 
  -4   2   4     2032.06     1981.23     69.87 o 
  -3   2   4      396.97      408.95     37.50 o 
  -2   2   4     2387.84     2394.74     64.03 o 
  -1   2   4      868.24      894.86     39.06 o 
   0   2   4     5236.09     4546.96     86.32 o 
   1   2   4      547.98      536.73     29.36 o 
   2   2   4      121.76      149.67     22.49 o 
   3   2   4     5222.90     4996.95    107.14 o 
   4   2   4      353.10      449.93     46.28 o 
   5   2   4     1409.77     1484.28    136.47 o 
   6   2   4       76.08      148.87     59.81 o 
   7   2   4      108.86        2.20     63.92 o 
   8   2   4        3.16       47.98    137.99 o 
  -8   3   4        0.27       92.13    166.87 o 
  -7   3   4      722.55      802.00    153.53 o 
  -6   3   4       82.05       96.43     47.32 o 
  -5   3   4        8.11       12.82     34.91 o 
  -4   3   4      133.01      119.93     26.09 o 
  -3   3   4    11489.20    11044.50    169.55 o 
  -2   3   4      350.26      361.67     40.91 o 
  -1   3   4     2174.44     2027.97     73.82 o 
   0   3   4      868.57      830.90     40.13 o 
   1   3   4       61.42      115.47     30.11 o 
   2   3   4       19.18        4.13     29.45 o 
   3   3   4      153.47      150.54     23.75 o 
   4   3   4      203.49      200.59     52.13 o 
   5   3   4      706.36      632.56    240.16 o 
   6   3   4        4.01      -35.68     59.77 o 
   7   3   4        8.56      -17.32     75.98 o 
   8   3   4        0.12       37.02    113.12 o 
  -8   4   4       53.06       96.00    150.59 o 
  -7   4   4       75.92       68.03     65.59 o 
  -6   4   4       94.80      -16.36     47.67 o 
  -5   4   4     1766.88     2057.48    144.05 o 
  -4   4   4     1342.37     1124.67     75.00 o 
  -3   4   4      477.92      409.30     56.17 o 
  -2   4   4      117.79      196.19     41.78 o 
  -1   4   4       29.18       53.07     21.71 o 
   0   4   4     1451.03     1299.40     63.51 o 
   1   4   4        3.66        6.53     14.77 o 
   2   4   4       86.66       35.80     34.44 o 
   3   4   4     2342.28     2520.69    116.81 o 
   4   4   4      592.69      487.15    242.41 o 
   5   4   4      708.53      822.11    156.69 o 
   6   4   4      237.93      257.86     81.81 o 
   7   4   4      212.90      225.10     91.13 o 
   8   4   4       24.19      -44.37     63.09 o 
  -8   5   4      172.61      166.43     94.50 o 
  -7   5   4       48.26       -2.35     64.40 o 
  -6   5   4        1.81       61.10     63.15 o 
  -5   5   4     2361.46     2164.89     97.50 o 
  -4   5   4     2163.35     2232.12    170.29 o 
  -3   5   4     1012.97     1090.10     75.92 o 
  -2   5   4       23.71       58.16     24.06 o 
  -1   5   4     1062.63     1163.86     65.08 o 
   0   5   4     1326.64     1302.21     46.13 o 
   1   5   4     1501.27     1463.34     51.86 o 
   2   5   4     5628.03     6034.23    177.29 o 
   3   5   4       43.36       80.27     42.25 o 
   4   5   4      171.91      258.56     65.04 o 
   5   5   4       21.16       96.65    100.30 o 
   6   5   4     1827.22     2107.83    230.94 o 
   7   5   4        0.92      -11.42     78.44 o 
  -8   6   4       33.73      155.40    140.75 o 
  -7   6   4       57.47       78.52     75.55 o 
  -6   6   4       80.98       99.76     67.42 o 
  -5   6   4       10.96       -8.12     36.93 o 
  -4   6   4     2643.66     2559.34     98.34 o 
  -3   6   4        1.23      -33.09     27.71 o 
  -2   6   4     1833.90     1755.53     54.05 o 
  -1   6   4      820.35      885.77     40.00 o 
   0   6   4     7424.14     7014.17    111.49 o 
   1   6   4      266.11      238.46     34.68 o 
   2   6   4        0.69       12.80     35.70 o 
   3   6   4        2.68      -56.68     38.38 o 
   4   6   4       84.02      167.49     61.85 o 
   5   6   4       44.86      122.15     62.87 o 
   6   6   4       50.78       80.08     72.67 o 
   7   6   4       31.72      -31.66     81.83 o 
  -7   7   4      148.56      136.53    109.76 o 
  -6   7   4       40.53       84.70     70.98 o 
  -5   7   4      206.45      219.55     77.38 o 
  -4   7   4      237.09      337.19     51.64 o 
  -3   7   4     1517.66     1654.29     85.97 o 
  -2   7   4       56.52      127.82     33.79 o 
  -1   7   4      339.55      279.79     27.72 o 
   0   7   4      742.85      730.93     58.80 o 
   1   7   4      877.19      891.43     50.55 o 
   2   7   4      596.24      592.89     64.71 o 
   3   7   4      102.55       58.59     43.37 o 
   4   7   4       26.87      -17.35     40.11 o 
   5   7   4       32.66       89.79     52.52 o 
   6   7   4       79.53       48.31     58.34 o 
   7   7   4       10.64       39.88     76.09 o 
  -7   8   4        2.79      -53.60    106.44 o 
  -6   8   4      111.03      123.53     75.94 o 
  -5   8   4      113.36       73.79     71.35 o 
  -4   8   4      106.53       80.40     51.46 o 
  -3   8   4       22.98       47.32     35.58 o 
  -2   8   4     1538.67     1545.03    127.96 o 
  -1   8   4      585.74      574.33     39.02 o 
   0   8   4      229.88      306.32     40.94 o 
   1   8   4      100.49      103.85     47.18 o 
   2   8   4        9.61      -11.93     37.50 o 
   3   8   4     1877.84     1824.73    108.22 o 
   4   8   4       45.01       73.28     44.45 o 
   5   8   4      465.94      454.90     91.95 o 
   6   8   4      143.75       98.50     83.49 o 
  -7   9   4      136.16       23.52     95.59 o 
  -6   9   4       20.31       85.13     85.47 o 
  -5   9   4        0.38       35.96     67.39 o 
  -4   9   4       30.87      -16.96     45.50 o 
  -3   9   4     2447.19     2510.53    105.41 o 
  -2   9   4      286.82      150.11     79.59 o 
  -1   9   4      304.33      326.05     48.05 o 
   0   9   4      986.48     1026.43     71.36 o 
   1   9   4     2012.33     2205.55    137.95 o 
   2   9   4       28.37      112.97     50.45 o 
   3   9   4      249.03      269.41     61.01 o 
   4   9   4      398.66      364.40     78.96 o 
   5   9   4      173.56      215.17    110.27 o 
   6   9   4       15.98       16.14     73.70 o 
  -6  10   4      372.07      276.44    101.38 o 
  -5  10   4      234.22      210.58     90.48 o 
  -4  10   4       97.69      176.91     59.24 o 
  -3  10   4      256.22      233.89     62.34 o 
  -2  10   4       13.41       28.44     38.65 o 
  -1  10   4       39.65       40.10     49.50 o 
   0  10   4        1.61        7.70     40.96 o 
   1  10   4      106.94      -26.54     44.61 o 
   2  10   4       10.07       37.37     50.51 o 
   3  10   4      276.90      288.93     66.89 o 
   4  10   4      159.49      139.47     66.29 o 
   5  10   4      116.48      167.21     88.29 o 
  -5  11   4      198.38      120.96     90.59 o 
  -4  11   4       23.88       -9.89     52.98 o 
  -3  11   4       53.37      101.50     55.64 o 
  -2  11   4       32.25      -63.20     42.14 o 
  -1  11   4        5.75       50.46     48.20 o 
   0  11   4      304.22      356.83     91.64 o 
   1  11   4       66.31       97.79     56.60 o 
   2  11   4      397.01      531.49     84.00 o 
   3  11   4       20.53      -55.81     73.60 o 
   4  11   4       64.37      194.90     90.32 o 
   5  11   4        9.78     -103.21    103.59 o 
  -5  12   4        9.26      -47.47     78.12 o 
  -4  12   4      148.07       21.70     75.26 o 
  -3  12   4        4.44       35.93     59.98 o 
  -2  12   4      405.02      436.86     96.06 o 
  -1  12   4      137.87       72.98     53.59 o 
   0  12   4      685.98      691.56     88.31 o 
   1  12   4       43.72       83.97     95.98 o 
   2  12   4       39.74       18.54     61.23 o 
   3  12   4        9.55       -4.50     87.42 o 
   4  12   4       75.04       55.94     83.88 o 
  -4  13   4       30.00       59.34     89.78 o 
  -3  13   4      125.55       69.38     68.15 o 
  -2  13   4      101.84        0.14     74.71 o 
  -1  13   4      119.48       30.08     77.88 o 
   0  13   4      111.88      247.68     78.60 o 
   1  13   4      117.71       91.03     76.53 o 
   2  13   4      314.07      333.07    102.88 o 
   3  13   4      116.15       75.49     94.72 o 
  -2  14   4        3.25      223.11    123.20 o 
  -1  14   4      405.41      459.91    330.13 o 
   0  14   4        4.18       86.11    138.71 o 
   1  14   4       12.61      -45.07     73.51 o 
  -7   0   5        0.51       63.18     85.61 o 
  -5   0   5      388.12      494.91     68.71 o 
  -3   0   5     6561.38     6500.00    156.31 o 
  -1   0   5     2469.52     2342.89     75.23 o 
   1   0   5    48857.26    47562.66    598.38 o 
   3   0   5      995.05      927.28     99.43 o 
   5   0   5     2851.69     3003.88    181.73 o 
   7   0   5       17.71      -69.33     90.45 o 
  -8   1   5       32.56      -55.31     62.90 o 
  -7   1   5      100.31       39.14     58.09 o 
  -6   1   5       28.84       32.35     42.52 o 
  -5   1   5      715.98      727.98     73.49 o 
  -4   1   5      139.84      166.99     29.80 o 
  -3   1   5     8540.39     8343.67    127.72 o 
  -2   1   5      147.77      172.98     33.38 o 
  -1   1   5     1574.33     1423.81     46.25 o 
   0   1   5    24296.77    23538.08    230.78 o 
   1   1   5      114.69      101.59     21.11 o 
   2   1   5     6753.15     6444.64    128.73 o 
   3   1   5      350.58      337.32     33.80 o 
   4   1   5       14.95        1.97     23.47 o 
   5   1   5       11.35      -11.07     34.32 o 
   6   1   5       53.85      -25.65     50.30 o 
   7   1   5        7.29      -43.29     71.05 o 
   8   1   5       26.60       59.19     85.27 o 
  -8   2   5      410.01      434.43     99.33 o 
  -7   2   5       14.07      -60.86     43.22 o 
  -6   2   5       69.44        4.12     40.09 o 
  -5   2   5      340.13      363.40     54.97 o 
  -4   2   5     5991.94     5628.87    111.55 o 
  -3   2   5      605.08      657.04     52.89 o 
  -2   2   5     1650.48     1657.14     56.26 o 
  -1   2   5      624.54      659.34     37.34 o 
   0   2   5     1699.02     1487.73     43.78 o 
   1   2   5      616.84      638.68     32.33 o 
   2   2   5      666.54      705.12     40.38 o 
   3   2   5        9.70      -14.68     19.97 o 
   4   2   5      797.95      826.62     57.82 o 
   5   2   5      663.56      704.02     75.39 o 
   6   2   5       25.88       45.20     54.10 o 
   7   2   5        9.30       14.18     77.92 o 
   8   2   5        8.51      -24.99     80.45 o 
  -8   3   5       71.42       11.02     60.51 o 
  -7   3   5        0.02      -50.04     46.17 o 
  -6   3   5      137.50      120.83     50.14 o 
  -5   3   5      397.75      369.82     58.48 o 
  -4   3   5      385.94      315.22     42.89 o 
  -3   3   5      732.47      772.28     50.34 o 
  -2   3   5      257.32      223.11     48.05 o 
  -1   3   5      456.80      397.87     33.65 o 
   0   3   5      336.90      378.21     52.79 o 
   1   3   5       51.33       77.70     17.39 o 
   2   3   5     6771.26     6436.25    105.04 o 
   3   3   5        6.75        3.29     19.73 o 
   4   3   5      657.18      808.98     90.29 o 
   5   3   5      100.28      199.50    133.67 o 
   6   3   5     1391.18     1352.94    134.24 o 
   7   3   5        2.95       48.47     60.28 o 
   8   3   5       47.85       51.54     84.71 o 
  -8   4   5      278.29      372.42    143.51 o 
  -7   4   5      120.61       35.85     74.26 o 
  -6   4   5        3.31      -30.15     38.59 o 
  -5   4   5      592.09      714.43     97.13 o 
  -4   4   5     7388.63     7348.92    151.44 o 
  -3   4   5      216.37      232.64     78.94 o 
  -2   4   5       35.98       28.78     21.90 o 
  -1   4   5       42.20       61.55     22.91 o 
   0   4   5      952.41      861.12     43.02 o 
   1   4   5      393.24      336.20     44.88 o 
   2   4   5      146.42      168.04     47.30 o 
   3   4   5      219.18      251.91     53.77 o 
   4   4   5      756.99      729.78    143.63 o 
   5   4   5      810.28     1012.30    110.46 o 
   6   4   5      136.09      182.49     77.39 o 
   7   4   5       19.34       78.35     84.66 o 
  -8   5   5       50.86       97.39     86.34 o 
  -7   5   5      286.01      297.60     96.79 o 
  -6   5   5       72.77       28.49     39.56 o 
  -5   5   5      174.68      243.24     77.42 o 
  -4   5   5      379.76      407.18     57.01 o 
  -3   5   5     1483.58     1499.58     71.08 o 
  -2   5   5       17.31       21.57     22.82 o 
  -1   5   5      601.42      503.99     33.56 o 
   0   5   5       90.05      106.98     25.56 o 
   1   5   5       40.28       62.09     27.72 o 
   2   5   5     2951.28     2812.03    126.49 o 
   3   5   5     1017.43     1024.90     92.93 o 
   4   5   5       27.28       43.22     49.43 o 
   5   5   5       28.02       36.96     54.07 o 
   6   5   5       82.44       11.77     73.24 o 
   7   5   5      152.06      216.07     97.45 o 
  -8   6   5       14.59      -32.68     86.31 o 
  -7   6   5       26.33       46.11     78.21 o 
  -6   6   5      236.04      122.15    164.30 o 
  -5   6   5      109.52      140.95    105.20 o 
  -4   6   5       78.62       34.84     35.30 o 
  -3   6   5      460.49      427.95     47.78 o 
  -2   6   5      796.89      783.30     47.96 o 
  -1   6   5     1915.69     1823.12     68.27 o 
   0   6   5       34.81        4.19     19.99 o 
   1   6   5     2401.17     2269.54    100.48 o 
   2   6   5      125.20       62.10     45.73 o 
   3   6   5      809.92      766.11     87.85 o 
   4   6   5        0.66       43.17     54.03 o 
   5   6   5      744.72      728.59    106.73 o 
   6   6   5       13.71      -44.49     68.67 o 
   7   6   5       20.75      -12.07     85.76 o 
  -7   7   5      125.81      125.46     86.22 o 
  -6   7   5      161.42       56.36     73.14 o 
  -5   7   5      454.30      313.84     93.67 o 
  -4   7   5       44.74      -22.14     38.55 o 
  -3   7   5     1734.84     1949.99     88.27 o 
  -2   7   5      883.65      849.33    110.87 o 
  -1   7   5     2438.85     2451.02     70.61 o 
   0   7   5      474.90      464.89     40.57 o 
   1   7   5       44.22        8.81     36.88 o 
   2   7   5     1065.97     1062.92     82.31 o 
   3   7   5       51.00      -32.90     51.54 o 
   4   7   5       86.09       72.59     56.63 o 
   5   7   5       86.72      134.91     71.81 o 
   6   7   5       10.03      126.81     86.47 o 
   7   7   5        0.90      -43.23     61.87 o 
  -7   8   5       12.48      -15.54     86.81 o 
  -6   8   5       14.01       22.66     98.23 o 
  -5   8   5       11.67       53.43     69.32 o 
  -4   8   5      898.59     1003.86     77.39 o 
  -3   8   5      242.28       87.35     54.50 o 
  -2   8   5      488.37      527.64     55.94 o 
  -1   8   5      350.98      364.57     58.00 o 
   0   8   5     1536.14     1407.45     98.56 o 
   1   8   5      496.66      634.69     98.74 o 
   2   8   5      424.47      375.00     85.20 o 
   3   8   5        1.73      -39.10     40.62 o 
   4   8   5      162.42      117.58     62.39 o 
   5   8   5      111.21       87.24     58.24 o 
   6   8   5       10.55       60.23     59.14 o 
  -6   9   5      324.98      401.76    108.59 o 
  -5   9   5        8.16      -47.30     62.56 o 
  -4   9   5       73.20       57.68     54.51 o 
  -3   9   5      130.66      148.92     43.65 o 
  -2   9   5      733.48      690.94     64.25 o 
  -1   9   5       54.97       28.64     36.84 o 
   0   9   5        1.10       -0.37     36.39 o 
   1   9   5       83.38       93.58     48.96 o 
   2   9   5     1343.67     1464.57    102.93 o 
   3   9   5        8.24       33.23     49.66 o 
   4   9   5      150.57      127.76     66.90 o 
   5   9   5        0.17        9.98     53.67 o 
   6   9   5      281.08      165.70     88.11 o 
  -6  10   5        5.05      109.32     95.78 o 
  -5  10   5      165.51      101.87     83.35 o 
  -4  10   5      382.46      331.96     73.07 o 
  -3  10   5      114.80      122.03     59.71 o 
  -2  10   5       27.69       85.20     40.94 o 
  -1  10   5      569.83      531.15     73.08 o 
   0  10   5        8.10       -0.55     50.04 o 
   1  10   5       63.96       65.82     59.31 o 
   2  10   5        3.35      -31.63     49.48 o 
   3  10   5      158.94      131.11     61.23 o 
   4  10   5       58.17       19.30     56.11 o 
   5  10   5      301.67      291.41    100.29 o 
  -5  11   5      123.59      -16.62     73.32 o 
  -4  11   5      168.74      177.91     69.06 o 
  -3  11   5       25.04      121.45     59.74 o 
  -2  11   5       20.18       76.36     42.42 o 
  -1  11   5      725.72      718.37     83.09 o 
   0  11   5      282.76      312.51     70.55 o 
   1  11   5       32.08      -48.39     49.05 o 
   2  11   5      194.24      209.00     71.71 o 
   3  11   5      324.18      252.08     70.29 o 
   4  11   5       20.47      -46.79     53.97 o 
   5  11   5        8.10        6.34     79.22 o 
  -5  12   5      110.82       22.98     92.05 o 
  -4  12   5        9.29      -81.93     54.62 o 
  -3  12   5        9.44      -34.51     49.65 o 
  -2  12   5       64.92       55.78     77.41 o 
  -1  12   5      761.55      841.51     93.82 o 
   0  12   5       11.08       41.08     90.51 o 
   1  12   5        2.75      -48.72     67.65 o 
   2  12   5      247.96      209.12     69.80 o 
   3  12   5      208.40      186.63     98.40 o 
   4  12   5        0.53      -48.23     76.87 o 
  -3  13   5       59.93      144.21    142.00 o 
  -2  13   5      295.46      396.21    142.96 o 
  -1  13   5      387.85      545.27    132.13 o 
   0  13   5        7.91       38.63     59.96 o 
   1  13   5       36.12      -52.45     69.63 o 
   2  13   5      328.76      543.78    140.92 o 
   3  13   5       85.89       72.31     90.25 o 
  -2  14   5       22.50       61.63     86.64 o 
  -1  14   5        8.99     -103.68     74.80 o 
   0  14   5      394.21      350.65    105.69 o 
   1  14   5       24.92       47.44     84.38 o 
  -8   0   6      164.84      290.57    128.62 o 
  -6   0   6      211.47      290.19    102.17 o 
  -4   0   6     4809.53     4853.59    173.71 o 
  -2   0   6     4597.07     4455.82     93.37 o 
   0   0   6      242.09      245.74     36.65 o 
   2   0   6     5443.45     5016.13    138.25 o 
   4   0   6        8.31      -42.36     58.24 o 
   6   0   6       34.92       72.74    104.09 o 
   8   0   6       11.12      -37.35    121.85 o 
  -8   1   6       18.19       46.03     72.46 o 
  -7   1   6        1.46      115.53     62.82 o 
  -6   1   6       99.23       71.53     46.80 o 
  -5   1   6      939.66      972.88     60.98 o 
  -4   1   6      133.02      148.28     29.58 o 
  -3   1   6      356.41      356.91     32.80 o 
  -2   1   6      747.74      703.94     43.44 o 
  -1   1   6      764.68      734.71     43.24 o 
   0   1   6     5342.55     4799.80    188.55 o 
   1   1   6     2121.23     2123.94    115.18 o 
   2   1   6     2106.08     2227.76     64.57 o 
   3   1   6      134.80      125.43     27.48 o 
   4   1   6     1011.26     1041.09     61.11 o 
   5   1   6       87.55      154.34     48.99 o 
   6   1   6       40.84      -13.87     65.59 o 
   7   1   6       25.03       70.63     80.03 o 
   8   1   6      131.18      -12.04     88.49 o 
  -8   2   6       94.16       48.30    162.52 o 
  -7   2   6      482.55      392.22     69.34 o 
  -6   2   6      283.39      211.25     55.71 o 
  -5   2   6       40.49       74.32     40.57 o 
  -4   2   6      732.67      703.66     52.50 o 
  -3   2   6      484.09      499.49     41.72 o 
  -2   2   6       40.89       66.51     23.36 o 
  -1   2   6      676.13      636.56     38.34 o 
   0   2   6     1085.71     1240.81     68.28 o 
   1   2   6    13164.66    13646.58    168.09 o 
   2   2   6       30.90       25.97     30.83 o 
   3   2   6      101.13       53.11     23.93 o 
   4   2   6       77.50       39.57     52.87 o 
   5   2   6     1662.36     1513.07    103.30 o 
   6   2   6        4.46        7.21     54.90 o 
   7   2   6       21.29      -82.89     61.65 o 
  -8   3   6        2.78       40.23    115.23 o 
  -7   3   6      151.94      129.84     56.88 o 
  -6   3   6        0.04       11.22     40.44 o 
  -5   3   6     3318.92     3608.92    249.99 o 
  -4   3   6       65.10       50.25     36.12 o 
  -3   3   6      123.97      139.23     30.80 o 
  -2   3   6      187.45      132.09     27.42 o 
  -1   3   6       17.88       44.46     20.63 o 
   0   3   6       78.29       53.01     18.33 o 
   1   3   6       36.92       60.20     18.14 o 
   2   3   6      555.52      619.11     70.92 o 
   3   3   6      218.25      221.72     64.55 o 
   4   3   6        0.31        6.97     42.18 o 
   5   3   6        1.99       -5.99     69.35 o 
   6   3   6      249.75      195.30     72.07 o 
   7   3   6      164.84       25.60     73.79 o 
  -8   4   6      241.87      247.96     85.59 o 
  -7   4   6      219.08      160.14     77.57 o 
  -6   4   6      106.27      106.01     69.73 o 
  -5   4   6      224.20      206.77     71.74 o 
  -4   4   6     1675.94     1822.66     82.96 o 
  -3   4   6      142.43      213.10     41.59 o 
  -2   4   6      528.89      504.67     43.43 o 
  -1   4   6      123.68      119.75     42.02 o 
   0   4   6      353.69      380.65     49.03 o 
   1   4   6     3723.51     3623.15    145.03 o 
   2   4   6     2649.91     2741.22    123.57 o 
   3   4   6       55.69      103.13    114.77 o 
   4   4   6        2.49       -5.37     46.21 o 
   5   4   6      965.77     1057.39    117.65 o 
   6   4   6      234.70      162.67     87.14 o 
   7   4   6      194.39      190.49     73.18 o 
  -8   5   6       17.04      105.76     94.56 o 
  -7   5   6        1.23       30.26     59.08 o 
  -6   5   6      102.89      115.17     53.28 o 
  -5   5   6     1035.87     1116.52     92.58 o 
  -4   5   6      175.50      179.42     42.33 o 
  -3   5   6        0.48      -18.21     23.65 o 
  -2   5   6      158.32      152.99     31.92 o 
  -1   5   6      158.61      155.83     30.57 o 
   0   5   6      662.76      623.03     47.13 o 
   1   5   6        4.67       26.23     19.87 o 
   2   5   6     2405.74     2370.72    123.75 o 
   3   5   6      697.33      630.25     85.47 o 
   4   5   6     1603.26     1564.96    375.05 o 
   5   5   6       12.97       50.66     64.47 o 
   6   5   6       45.93       48.34     74.23 o 
   7   5   6       11.08       88.02     93.54 o 
  -8   6   6      140.16       15.91     94.94 o 
  -7   6   6        7.40      110.88    133.43 o 
  -6   6   6      237.73      289.64     88.01 o 
  -5   6   6     2016.75     2019.21    163.49 o 
  -4   6   6     1885.07     1890.62     94.16 o 
  -3   6   6      196.11      191.15     40.41 o 
  -2   6   6     3554.15     3378.65    111.16 o 
  -1   6   6     1968.65     1954.92     60.61 o 
   0   6   6      483.03      566.16     39.67 o 
   1   6   6      196.85      148.50     65.99 o 
   2   6   6      261.91      234.88    128.17 o 
   3   6   6      532.99      582.66     88.24 o 
   4   6   6      157.39      187.27     69.19 o 
   5   6   6       42.42       20.14     64.72 o 
   6   6   6       28.78      -42.20     70.39 o 
   7   6   6       13.85       84.52     89.56 o 
  -7   7   6        0.12       -2.03     76.32 o 
  -6   7   6      276.93      306.62     98.58 o 
  -5   7   6      219.12      269.46     58.98 o 
  -4   7   6      107.26       66.90     40.09 o 
  -3   7   6      723.51      708.29     63.83 o 
  -2   7   6     2031.95     1963.42     84.38 o 
  -1   7   6     1280.48     1272.38     67.58 o 
   0   7   6     1875.86     1952.10     67.77 o 
   1   7   6       89.34       95.73     39.23 o 
   2   7   6      352.46      366.75     78.21 o 
   3   7   6        1.95        3.49     54.31 o 
   4   7   6      401.45      371.11     89.12 o 
   5   7   6        1.38       43.66     95.18 o 
   6   7   6       31.09       -0.82     82.65 o 
  -7   8   6       83.07      127.67     93.58 o 
  -6   8   6        1.11       40.03    110.76 o 
  -5   8   6       24.87      201.37     75.55 o 
  -4   8   6      215.17      138.38     39.59 o 
  -3   8   6      684.93      592.74     61.43 o 
  -2   8   6       39.76       97.59     37.28 o 
  -1   8   6      222.37      249.22     43.62 o 
   0   8   6       20.00       38.88     37.08 o 
   1   8   6     4839.23     4414.45    174.44 o 
   2   8   6        1.67      -18.16     60.28 o 
   3   8   6      114.88       13.27     43.38 o 
   4   8   6        4.18      -65.26     43.51 o 
   5   8   6      596.18      621.02     89.27 o 
   6   8   6        2.47       33.02     58.28 o 
  -6   9   6        2.16      -35.66    117.97 o 
  -5   9   6      890.64     1041.83    141.65 o 
  -4   9   6        5.12      -31.64     45.79 o 
  -3   9   6       26.84       71.52     39.55 o 
  -2   9   6        0.09      -53.01     35.77 o 
  -1   9   6     1037.02     1105.39     72.79 o 
   0   9   6      304.85      353.46     68.20 o 
   1   9   6      261.80      158.15     94.97 o 
   2   9   6       24.43        7.98     44.89 o 
   3   9   6      155.02      122.03     54.74 o 
   4   9   6        6.07       -7.03     52.94 o 
   5   9   6        7.40      -25.10     56.51 o 
   6   9   6       53.57      104.08     71.71 o 
  -6  10   6        2.54        2.67     89.34 o 
  -5  10   6       25.01      -25.41     71.21 o 
  -4  10   6      162.97      137.19     60.88 o 
  -3  10   6       61.32       68.64     42.22 o 
  -2  10   6      326.73      340.73     54.62 o 
  -1  10   6       38.18      -23.77     66.67 o 
   0  10   6      493.92      444.99     75.60 o 
   1  10   6       95.65      134.52     90.06 o 
   2  10   6      242.92      288.75     67.26 o 
   3  10   6       12.42      -55.38     46.68 o 
   4  10   6       47.44      -17.43     55.94 o 
   5  10   6      168.80      224.01     82.90 o 
  -5  11   6       92.14      173.99     94.07 o 
  -4  11   6        4.91      -14.17     52.25 o 
  -3  11   6        2.47      -21.90     48.47 o 
  -2  11   6      278.46      411.30     88.60 o 
  -1  11   6      107.44       39.09     52.35 o 
   0  11   6       76.32      -32.30     60.67 o 
   1  11   6        4.39      -28.28     60.19 o 
   2  11   6      159.32      221.98     66.04 o 
   3  11   6      134.74        0.20     58.02 o 
   4  11   6      658.09      734.93     99.10 o 
  -4  12   6      178.99      218.76     73.09 o 
  -3  12   6       34.46      -44.04     76.67 o 
  -2  12   6      518.28      683.75    115.65 o 
  -1  12   6        0.00       41.19     85.07 o 
   0  12   6      197.64      117.41     65.63 o 
   1  12   6        0.58       59.90     91.80 o 
   2  12   6        2.91      -26.30     60.87 o 
   3  12   6       61.95       90.88     67.99 o 
   4  12   6      102.21      113.01     98.14 o 
  -3  13   6        2.11      -75.91    104.23 o 
  -2  13   6       78.71      120.46     82.53 o 
  -1  13   6      365.17      480.28     85.78 o 
   0  13   6      137.34       21.24     63.55 o 
   1  13   6       77.33       53.71     82.00 o 
   2  13   6      126.09       56.92    141.04 o 
  -1  14   6       26.60       14.19     79.23 o 
   0  14   6       10.95       22.13     79.22 o 
  -7   0   7       76.24       69.09     86.42 o 
  -5   0   7        6.01       65.48     46.75 o 
  -3   0   7    12690.27    12625.70    193.33 o 
  -1   0   7      792.64      925.45    117.70 o 
   1   0   7    17253.49    16946.60    644.51 o 
   3   0   7      637.37      685.44     71.31 o 
   5   0   7      279.91      161.56    109.56 o 
   7   0   7      184.44      -17.48    110.43 o 
  -8   1   7       27.76      -12.28     61.85 o 
  -7   1   7       42.42      -49.04     65.25 o 
  -6   1   7       47.60       17.19     42.53 o 
  -5   1   7     1310.45     1375.95    109.23 o 
  -4   1   7       12.91       29.36     24.59 o 
  -3   1   7     2859.19     3013.65     68.42 o 
  -2   1   7      222.75      179.23     22.84 o 
  -1   1   7       35.72       16.29     17.74 o 
   0   1   7     4065.42     3998.52     94.59 o 
   1   1   7    12346.59    11973.43    160.49 o 
   2   1   7       15.83       10.84     23.71 o 
   3   1   7       18.58       -0.96     23.49 o 
   4   1   7      330.52      500.65     64.66 o 
   5   1   7       32.71       27.85     44.35 o 
   6   1   7       78.51       50.89     71.30 o 
   7   1   7       19.50      -33.14     76.88 o 
  -8   2   7      173.11      195.36    173.01 o 
  -7   2   7      219.39       74.52     75.31 o 
  -6   2   7     1115.22     1222.81     96.11 o 
  -5   2   7      188.05      258.40     53.89 o 
  -4   2   7        8.29       19.33     25.46 o 
  -3   2   7      336.04      372.83     65.20 o 
  -2   2   7      502.02      450.87     38.97 o 
  -1   2   7      203.40      183.20     23.93 o 
   0   2   7       78.37      100.35     21.63 o 
   1   2   7      114.64      107.97     25.59 o 
   2   2   7      789.21      890.69     47.52 o 
   3   2   7      784.00      851.19     50.93 o 
   4   2   7      286.54      302.79     60.57 o 
   5   2   7       68.93       28.62     48.48 o 
   6   2   7      344.55      317.65    104.79 o 
   7   2   7       39.33      -23.75     80.87 o 
  -8   3   7      336.24      269.37    116.84 o 
  -7   3   7       21.79       49.20     56.13 o 
  -6   3   7      309.70      331.02     62.59 o 
  -5   3   7       42.36       19.90     42.33 o 
  -4   3   7     2256.79     2344.31     94.19 o 
  -3   3   7      299.55      395.80     43.16 o 
  -2   3   7      660.09      644.62     52.64 o 
  -1   3   7       50.28       34.12     23.69 o 
   0   3   7     7694.87     7055.62    112.25 o 
   1   3   7       36.10       30.91     18.79 o 
   2   3   7        0.09      -21.98     14.66 o 
   3   3   7       55.95       34.98     35.42 o 
   4   3   7     2014.87     2072.48    112.23 o 
   5   3   7        1.93      -70.18     47.54 o 
   6   3   7      309.62      266.84     72.05 o 
   7   3   7        9.26       59.44     80.37 o 
  -8   4   7      120.01      180.55    267.43 o 
  -7   4   7      186.33      219.34     94.56 o 
  -6   4   7      458.64      538.37     77.13 o 
  -5   4   7        1.56      -56.94     37.96 o 
  -4   4   7      227.27      228.70     41.41 o 
  -3   4   7      164.80      106.66     29.90 o 
  -2   4   7       92.41       53.11     25.57 o 
  -1   4   7     1168.13     1236.52     58.71 o 
   0   4   7       11.43        0.56     16.98 o 
   1   4   7     1248.35     1207.23     56.89 o 
   2   4   7     2525.81     2610.37    124.98 o 
   3   4   7     2679.71     2609.51    197.62 o 
   4   4   7       22.84      -81.28     79.00 o 
   5   4   7        0.32      -87.60     58.40 o 
   6   4   7      346.04      341.24     74.94 o 
   7   4   7      226.54      172.84     74.76 o 
  -8   5   7       45.11      105.80     99.56 o 
  -7   5   7       32.41       64.91     81.64 o 
  -6   5   7        2.53       21.19     47.38 o 
  -5   5   7      661.63      719.72    141.93 o 
  -4   5   7      391.03      364.31     51.65 o 
  -3   5   7     1115.45     1101.05     66.81 o 
  -2   5   7      165.20      152.56     32.79 o 
  -1   5   7        2.33        2.15     21.87 o 
   0   5   7     1053.72     1095.51     60.54 o 
   1   5   7     1164.94     1152.96     76.27 o 
   2   5   7      229.48      242.28     60.33 o 
   3   5   7       34.93      -51.49     43.79 o 
   4   5   7      296.82      263.71     72.22 o 
   5   5   7        5.12      -29.94     60.98 o 
   6   5   7      198.62      138.39     87.13 o 
   7   5   7       42.34       -0.52     63.27 o 
  -7   6   7      178.89      124.11     90.32 o 
  -6   6   7        7.67       12.60     52.74 o 
  -5   6   7       14.98       -2.42     45.72 o 
  -4   6   7      335.45      292.06     51.56 o 
  -3   6   7     2250.97     2068.51     90.39 o 
  -2   6   7       33.29        9.09     27.15 o 
  -1   6   7     1183.84     1215.79     52.94 o 
   0   6   7     1190.61     1110.88     62.67 o 
   1   6   7     3039.57     2813.30    138.01 o 
   2   6   7       13.89        4.17     51.90 o 
   3   6   7      769.08      827.85    101.28 o 
   4   6   7       23.28       12.49     59.36 o 
   5   6   7      117.56       34.74    138.92 o 
   6   6   7      100.16      -12.36     77.72 o 
   7   6   7      125.66      144.62    103.95 o 
  -7   7   7        6.18       58.89     98.50 o 
  -6   7   7        7.29      127.71     80.76 o 
  -5   7   7      404.60      456.91     57.12 o 
  -4   7   7       75.29       72.40     41.16 o 
  -3   7   7      128.20      104.25     40.70 o 
  -2   7   7      111.90      114.51     41.94 o 
  -1   7   7      705.29      752.06     58.66 o 
   0   7   7     2308.85     2572.95     82.59 o 
   1   7   7      572.41      505.79    110.79 o 
   2   7   7      124.23      108.01    101.14 o 
   3   7   7      322.85      372.68     84.70 o 
   4   7   7      184.47      111.38     73.75 o 
   5   7   7       39.11      -53.86    151.93 o 
   6   7   7        1.72      -51.01     80.09 o 
  -7   8   7       13.45      246.91    108.63 o 
  -6   8   7      423.00      429.68    116.87 o 
  -5   8   7      111.35       63.03     69.62 o 
  -4   8   7        9.46        0.46     53.24 o 
  -3   8   7      487.98      506.10     62.55 o 
  -2   8   7     1576.61     1683.41     86.11 o 
  -1   8   7      123.06      154.09     42.60 o 
   0   8   7       54.01       66.29     39.91 o 
   1   8   7      299.62      110.34     90.43 o 
   2   8   7      302.15      276.61     69.20 o 
   3   8   7       42.36      -28.08     62.95 o 
   4   8   7       39.30       94.40     76.34 o 
   5   8   7        2.23      -31.36     73.44 o 
   6   8   7       77.21      -30.24     66.36 o 
  -6   9   7       77.95       44.14     90.22 o 
  -5   9   7        0.11        7.09     49.63 o 
  -4   9   7      172.43      156.88     49.87 o 
  -3   9   7      259.79      230.95     49.88 o 
  -2   9   7      281.04      274.57     50.50 o 
  -1   9   7        2.97      -25.01     46.47 o 
   0   9   7      327.17      479.91     79.03 o 
   1   9   7        9.54      -15.61     37.20 o 
   2   9   7        4.13      -51.56     46.79 o 
   3   9   7        0.23        3.35     51.30 o 
   4   9   7      624.50      656.10     92.84 o 
   5   9   7        5.94       31.35     81.12 o 
  -6  10   7      206.25      151.47    268.60 o 
  -5  10   7        2.58       12.23     58.71 o 
  -4  10   7        2.65        5.59     52.98 o 
  -3  10   7      252.76      168.13     53.52 o 
  -2  10   7      253.77      165.79     49.36 o 
  -1  10   7        4.69      -19.64     47.81 o 
   0  10   7      522.59      574.35     83.31 o 
   1  10   7      999.42     1142.68    106.18 o 
   2  10   7      128.94       92.23     56.37 o 
   3  10   7      523.59      500.99    122.87 o 
   4  10   7        3.38      -19.20     58.16 o 
   5  10   7       59.52      -17.01     63.38 o 
  -5  11   7      324.95      315.26     81.71 o 
  -4  11   7       16.96       35.45     58.43 o 
  -3  11   7       79.43       44.70     58.76 o 
  -2  11   7       66.74       54.75     52.11 o 
  -1  11   7      157.06      175.24     63.70 o 
   0  11   7       67.33      124.39     58.54 o 
   1  11   7        1.06        9.42     63.05 o 
   2  11   7      238.99      247.59     72.21 o 
   3  11   7       78.66       59.93     62.42 o 
   4  11   7       72.48       36.23     66.90 o 
  -4  12   7        5.59      -54.61     56.45 o 
  -3  12   7       94.85       99.98     77.40 o 
  -2  12   7       34.89       66.56     59.49 o 
  -1  12   7      231.81      180.13     69.06 o 
   0  12   7      133.37       98.75    129.30 o 
   1  12   7      139.86      211.82     88.95 o 
   2  12   7       28.61      109.14     99.67 o 
   3  12   7      289.93      323.36     83.47 o 
  -3  13   7       44.59      -16.15     79.32 o 
  -2  13   7       95.38      130.18     89.24 o 
  -1  13   7       82.74      148.96     77.58 o 
   0  13   7      418.37      559.97    242.70 o 
   1  13   7        0.32        4.15     77.41 o 
   2  13   7       14.39       -6.15     87.54 o 
  -8   0   8       20.10      -49.36     78.45 o 
  -6   0   8      159.29      386.31    110.81 o 
  -4   0   8      663.43      698.43     71.07 o 
  -2   0   8     4155.81     4263.14    126.25 o 
   0   0   8      224.57      239.98     43.47 o 
   2   0   8     1452.27     1349.21     85.18 o 
   4   0   8     1132.47     1146.29    118.09 o 
   6   0   8      268.06      422.89    154.41 o 
  -8   1   8      191.28      175.03     80.08 o 
  -7   1   8      291.85      221.31     75.02 o 
  -6   1   8       43.44       20.60     55.24 o 
  -5   1   8        0.22       91.29     43.00 o 
  -4   1   8      250.76      202.25     31.60 o 
  -3   1   8     1446.94     1588.13     47.13 o 
  -2   1   8      155.05      186.84     29.40 o 
  -1   1   8      104.91      110.06     23.71 o 
   0   1   8     2253.26     2031.82     72.99 o 
   1   1   8     1931.07     2167.98     65.35 o 
   2   1   8     5674.39     5766.50    114.29 o 
   3   1   8      385.14      346.08     41.84 o 
   4   1   8        8.72       33.71     38.87 o 
   5   1   8      168.26      278.52     64.43 o 
   6   1   8      481.72      458.35    104.43 o 
   7   1   8        4.82      -53.54     80.54 o 
  -8   2   8       32.81      -19.87     64.54 o 
  -7   2   8      332.00      267.66    102.84 o 
  -6   2   8      387.10      428.92     68.82 o 
  -5   2   8      234.28      279.67     54.15 o 
  -4   2   8       25.87       21.57     25.28 o 
  -3   2   8      735.97      831.07     53.94 o 
  -2   2   8      630.03      578.80     56.84 o 
  -1   2   8     3282.01     3260.64     74.93 o 
   0   2   8      769.41      742.56     43.33 o 
   1   2   8      943.43      904.24     68.43 o 
   2   2   8      265.02      327.36     66.92 o 
   3   2   8     1159.68     1191.17     61.23 o 
   4   2   8        0.78       18.19     41.06 o 
   5   2   8       30.69       57.27     55.41 o 
   6   2   8      132.84       99.15     80.85 o 
   7   2   8      145.58      170.98     98.33 o 
  -8   3   8        4.78        0.93     73.51 o 
  -7   3   8     1102.92     1125.59    105.06 o 
  -6   3   8       40.92       -1.94     42.32 o 
  -5   3   8       87.08      115.55     48.22 o 
  -4   3   8        3.17      -20.01     37.89 o 
  -3   3   8     1492.05     1391.14     68.16 o 
  -2   3   8      128.81      146.41     31.41 o 
  -1   3   8        8.60       -3.52     24.75 o 
   0   3   8       14.86        3.14     18.59 o 
   1   3   8      753.66      799.87     44.18 o 
   2   3   8      641.00      689.48     42.66 o 
   3   3   8      260.92      264.50    103.56 o 
   4   3   8       75.45       58.13     48.51 o 
   5   3   8      525.51      532.87     81.99 o 
   6   3   8       47.01       -9.74     58.67 o 
   7   3   8       47.04      -43.52     78.10 o 
  -8   4   8        0.53      -82.15    100.39 o 
  -7   4   8      269.89      331.55     81.21 o 
  -6   4   8      182.82      189.52     58.55 o 
  -5   4   8       51.31       -6.08     43.02 o 
  -4   4   8      313.55      330.31     87.59 o 
  -3   4   8      192.81      223.26     38.72 o 
  -2   4   8        3.26       -3.68     22.43 o 
  -1   4   8       74.92       89.98     21.98 o 
   0   4   8       20.25        9.78     18.27 o 
   1   4   8      310.64      346.13     37.38 o 
   2   4   8      121.81      141.61     42.67 o 
   3   4   8     3467.26     3627.51    164.33 o 
   4   4   8        2.32      -50.86     44.81 o 
   5   4   8      171.30      176.79     65.47 o 
   6   4   8       22.94       26.53     66.16 o 
   7   4   8      368.91      208.04    102.99 o 
  -8   5   8      367.62      269.88    103.73 o 
  -7   5   8      114.48      165.11     78.97 o 
  -6   5   8        4.80      -11.29     48.25 o 
  -5   5   8      453.31      417.35     73.57 o 
  -4   5   8     1629.61     1640.07    100.77 o 
  -3   5   8      508.16      457.71     58.71 o 
  -2   5   8        0.80       -1.84     26.71 o 
  -1   5   8       49.32      124.05     31.83 o 
   0   5   8     5257.39     5099.14    236.43 o 
   1   5   8      161.30      224.23     70.39 o 
   2   5   8     3370.84     3656.62    180.43 o 
   3   5   8      621.26      491.91     88.10 o 
   4   5   8       99.36       39.83     69.57 o 
   5   5   8        3.39      -59.24    142.38 o 
   6   5   8      188.00      190.84     75.34 o 
   7   5   8       10.18       -5.32     70.78 o 
  -7   6   8        2.42       39.49     80.26 o 
  -6   6   8      670.52      861.39     98.28 o 
  -5   6   8       93.32      117.41     64.78 o 
  -4   6   8      807.79      902.59     75.44 o 
  -3   6   8       77.82       11.54     34.88 o 
  -2   6   8     1854.30     1884.13     82.37 o 
  -1   6   8       47.07       21.22     27.23 o 
   0   6   8      826.71      895.77    104.86 o 
   1   6   8       26.83       92.60     56.17 o 
   2   6   8      248.15      132.96    139.26 o 
   3   6   8        0.51      -14.31     48.27 o 
   4   6   8       69.55       95.06     68.25 o 
   5   6   8       18.65       70.62     79.19 o 
   6   6   8       90.01       71.00     82.62 o 
  -7   7   8      129.20      207.93    174.74 o 
  -6   7   8      152.07      310.56     91.56 o 
  -5   7   8       17.09      -10.43     59.14 o 
  -4   7   8       89.03      166.27     48.00 o 
  -3   7   8      706.41      691.23     66.41 o 
  -2   7   8      294.11      263.72     45.67 o 
  -1   7   8       82.59       31.81     55.32 o 
   0   7   8      684.15      620.84     89.14 o 
   1   7   8      728.29      961.61    105.48 o 
   2   7   8      387.35      509.66     95.93 o 
   3   7   8       57.41      -25.03     65.70 o 
   4   7   8      169.86      182.68    164.11 o 
   5   7   8       84.53      150.33    174.24 o 
   6   7   8      143.73      292.26    118.11 o 
  -7   8   8       27.90      -74.22     89.75 o 
  -6   8   8       88.70      150.61     96.01 o 
  -5   8   8      277.79      261.95     98.53 o 
  -4   8   8       33.04       15.32     39.10 o 
  -3   8   8      285.41      272.09     51.18 o 
  -2   8   8      442.55      413.00     55.85 o 
  -1   8   8     2359.41     2253.63     96.03 o 
   0   8   8       23.21       -2.72     76.08 o 
   1   8   8        2.51       -2.67     36.12 o 
   2   8   8      390.72      498.52    104.76 o 
   3   8   8      719.56      663.75    161.66 o 
   4   8   8       12.33      -31.81     72.23 o 
   5   8   8       18.32       -4.39     79.78 o 
   6   8   8       20.55      -36.62     87.54 o 
  -6   9   8       17.99      229.41    105.02 o 
  -5   9   8      173.80      239.93     72.23 o 
  -4   9   8       37.56       67.51     42.35 o 
  -3   9   8     1286.18     1283.92     88.29 o 
  -2   9   8       40.33        8.79     32.73 o 
  -1   9   8        7.87       38.80     49.18 o 
   0   9   8      359.12      336.28     86.57 o 
   1   9   8       27.72        7.16     45.86 o 
   2   9   8      137.78      200.76     82.80 o 
   3   9   8       83.33       78.35     57.72 o 
   4   9   8       98.93      173.25     69.84 o 
   5   9   8      143.64      197.05     74.50 o 
  -6  10   8       96.03      229.18    114.46 o 
  -5  10   8       63.47       12.28     55.91 o 
  -4  10   8        0.16      -25.65     53.19 o 
  -3  10   8        0.30       58.27     54.43 o 
  -2  10   8       19.04      -19.94     43.99 o 
  -1  10   8      181.24      158.21     85.42 o 
   0  10   8      102.31       53.47     66.74 o 
   1  10   8      198.34      139.09     75.35 o 
   2  10   8       27.61       -2.86     47.58 o 
   3  10   8      672.45      643.72     88.79 o 
   4  10   8       84.87       42.63     59.46 o 
   5  10   8       78.52       93.23     70.62 o 
  -5  11   8        9.22       54.01     61.20 o 
  -4  11   8      277.40      359.91     79.82 o 
  -3  11   8       20.94       -5.25     43.07 o 
  -2  11   8       10.57      -47.49     44.93 o 
  -1  11   8      156.84      152.67     64.44 o 
   0  11   8      849.38     1074.26    130.90 o 
   1  11   8       10.44        3.78     70.78 o 
   2  11   8      312.75      287.15     75.50 o 
   3  11   8      130.71      141.50     66.76 o 
   4  11   8      133.42      -10.41     86.12 o 
  -4  12   8      120.96      114.66     96.88 o 
  -3  12   8       65.65      199.05     86.44 o 
  -2  12   8      194.38      161.77     67.15 o 
  -1  12   8       64.25      121.49     64.04 o 
   0  12   8       95.54      135.79     81.18 o 
   1  12   8       56.87       -7.31     77.98 o 
   2  12   8       89.03       83.17     81.35 o 
   3  12   8        4.83      -38.02     66.28 o 
  -2  13   8       61.29      -91.11    107.02 o 
  -1  13   8        6.46       91.42     67.77 o 
   0  13   8      155.01      111.93     79.31 o 
   1  13   8       40.68       81.11     84.30 o 
  -7   0   9       36.31      128.34     89.25 o 
  -5   0   9      298.65      391.68    111.77 o 
  -3   0   9      377.23      358.61     42.92 o 
  -1   0   9     6407.61     6433.41    161.74 o 
   1   0   9     2934.12     3041.85    179.83 o 
   3   0   9      249.20      255.21     56.33 o 
   5   0   9      301.03      233.10    113.50 o 
   7   0   9        9.41      -38.27    132.03 o 
  -8   1   9       33.47       25.14    122.93 o 
  -7   1   9      668.88      655.97    129.97 o 
  -6   1   9        4.52       37.91     54.83 o 
  -5   1   9       37.56       53.13     78.37 o 
  -4   1   9      144.80      147.96     37.48 o 
  -3   1   9     2336.86     2453.66     90.34 o 
  -2   1   9     2641.38     2424.71     71.39 o 
  -1   1   9      506.54      530.11     39.23 o 
   0   1   9     1164.17     1124.88     60.69 o 
   1   1   9      170.57      146.64     29.00 o 
   2   1   9     3107.16     3064.12     87.17 o 
   3   1   9      313.93      338.50     44.52 o 
   4   1   9        1.27      -44.31     37.41 o 
   5   1   9      146.89      220.55    176.23 o 
   6   1   9      200.10       98.87     84.15 o 
   7   1   9       57.04       77.94     90.33 o 
  -8   2   9      235.00      130.75     81.07 o 
  -7   2   9       32.16       13.09     57.36 o 
  -6   2   9      214.55      279.14     61.12 o 
  -5   2   9       58.66       93.06     59.44 o 
  -4   2   9     1050.91     1007.44     78.84 o 
  -3   2   9       45.43       41.16     28.84 o 
  -2   2   9       10.13       35.86     19.96 o 
  -1   2   9     2032.59     1969.65     62.56 o 
   0   2   9     1323.98     1369.94     62.40 o 
   1   2   9     5332.91     5112.48    106.54 o 
   2   2   9      358.95      379.26     50.51 o 
   3   2   9        0.45       16.88     38.20 o 
   4   2   9      108.87      117.38     52.49 o 
   5   2   9      267.81      313.24     71.22 o 
   6   2   9        9.47       33.88     68.68 o 
   7   2   9       89.18      133.71     99.24 o 
  -8   3   9      396.40      235.90     92.91 o 
  -7   3   9        5.53       28.53     59.45 o 
  -6   3   9      312.15      269.21     77.87 o 
  -5   3   9      242.54      168.13     54.03 o 
  -4   3   9     1104.90     1244.09     74.09 o 
  -3   3   9        0.40       12.30     26.55 o 
  -2   3   9     1309.97     1444.96     68.06 o 
  -1   3   9       26.76       -4.14     18.42 o 
   0   3   9      792.05      827.71     55.81 o 
   1   3   9        1.38       -6.94     20.19 o 
   2   3   9     2775.28     2676.36    132.00 o 
   3   3   9       41.97       17.14     37.64 o 
   4   3   9       56.90       62.95     98.45 o 
   5   3   9       72.00       21.98     53.11 o 
   6   3   9      724.56      781.75    125.37 o 
   7   3   9       15.19       81.99     91.78 o 
  -8   4   9      288.97       94.32    132.37 o 
  -7   4   9        0.03      -22.58     54.75 o 
  -6   4   9      200.01      180.19     61.41 o 
  -5   4   9        8.97      -14.05     38.37 o 
  -4   4   9      859.60      927.43     70.86 o 
  -3   4   9      192.55      188.97     38.68 o 
  -2   4   9       33.65       24.71     29.73 o 
  -1   4   9      882.76      871.63     74.73 o 
   0   4   9      156.89      120.27     26.94 o 
   1   4   9     2082.60     2000.38     76.11 o 
   2   4   9      874.78      870.99     74.70 o 
   3   4   9        1.32       45.89     44.30 o 
   4   4   9      206.89      171.17     59.92 o 
   5   4   9       84.68       65.67     59.54 o 
   6   4   9        0.24       21.81     63.22 o 
  -7   5   9      442.92      400.93     80.07 o 
  -6   5   9        1.66        1.40     50.41 o 
  -5   5   9        4.20      -14.24     35.95 o 
  -4   5   9      404.34      444.83     58.48 o 
  -3   5   9     1048.40     1081.25     71.71 o 
  -2   5   9      343.94      271.14     69.68 o 
  -1   5   9       41.05       34.48     29.09 o 
   0   5   9        0.70       -9.07     19.78 o 
   1   5   9      227.91      200.38     46.50 o 
   2   5   9      684.65      507.39     65.24 o 
   3   5   9       54.58       76.72     49.82 o 
   4   5   9       26.76       23.71     52.31 o 
   5   5   9      267.64      294.79     76.02 o 
   6   5   9        0.99      -76.48     61.52 o 
  -7   6   9       19.62      -60.10     83.18 o 
  -6   6   9       36.58       46.20     55.73 o 
  -5   6   9      450.36      484.84     66.60 o 
  -4   6   9      254.03      144.55     88.14 o 
  -3   6   9      160.09      184.41     43.99 o 
  -2   6   9        0.11      -34.67     28.25 o 
  -1   6   9     4015.30     3723.52    108.31 o 
   0   6   9       47.33       25.61     36.57 o 
   1   6   9     1355.17     1274.67    114.61 o 
   2   6   9       28.88      -21.20     50.16 o 
   3   6   9      437.24      293.21     85.84 o 
   4   6   9        0.04       28.74     70.61 o 
   5   6   9      225.40      288.21    132.92 o 
   6   6   9      139.99       85.73     72.81 o 
  -7   7   9      151.59      221.04    113.52 o 
  -6   7   9      233.45      261.46     72.25 o 
  -5   7   9        8.56       -1.83     48.37 o 
  -4   7   9      508.41      600.00     67.71 o 
  -3   7   9      809.91      865.21     92.51 o 
  -2   7   9     1297.42     1252.02     77.25 o 
  -1   7   9      322.07      218.45     43.54 o 
   0   7   9      373.95      352.07    155.44 o 
   1   7   9      821.37      769.68    101.46 o 
   2   7   9      930.76      971.31    118.42 o 
   3   7   9       94.12      224.18     84.29 o 
   4   7   9       14.11      -14.82     68.07 o 
   5   7   9       81.43      171.62     94.55 o 
   6   7   9       52.19       33.81     96.72 o 
  -6   8   9       12.23      156.49    102.62 o 
  -5   8   9       76.15       60.80     43.44 o 
  -4   8   9      241.22      347.20     61.25 o 
  -3   8   9       40.71       45.06     38.51 o 
  -2   8   9        0.32      -48.15     32.97 o 
  -1   8   9      262.59      294.06     65.94 o 
   0   8   9       90.47      161.82     67.17 o 
   1   8   9       10.41       39.13    140.72 o 
   2   8   9       25.03       16.44     67.32 o 
   3   8   9       81.95       81.88     74.26 o 
   4   8   9       78.56      132.85     88.16 o 
   5   8   9       46.75       72.23    102.82 o 
  -6   9   9        6.66     -119.84     79.89 o 
  -5   9   9       81.89      128.90     72.26 o 
  -4   9   9      211.28      133.41     53.99 o 
  -3   9   9        1.43      -55.67     37.11 o 
  -2   9   9      777.63      655.98     68.18 o 
  -1   9   9       12.29       34.42     51.63 o 
   0   9   9       27.84      -17.69     58.43 o 
   1   9   9       89.72      164.20    126.30 o 
   2   9   9     1335.91     1498.40    112.64 o 
   3   9   9        5.91       30.16     53.76 o 
   4   9   9       20.16      -46.62     79.87 o 
   5   9   9      143.87      242.34    111.58 o 
  -5  10   9      191.53      157.50     72.95 o 
  -4  10   9      242.01      339.78     63.68 o 
  -3  10   9      158.12      195.51     53.94 o 
  -2  10   9       20.67      -25.02     45.12 o 
  -1  10   9      317.90      342.55     72.68 o 
   0  10   9        9.44       37.46     71.54 o 
   1  10   9       23.57      -44.25    114.65 o 
   2  10   9       60.03        4.67     55.44 o 
   3  10   9       94.16       39.28     61.60 o 
   4  10   9      134.78       84.12     72.26 o 
  -5  11   9       21.03       26.38     72.69 o 
  -4  11   9       39.71       78.90     69.53 o 
  -3  11   9       27.96      -20.36     72.53 o 
  -2  11   9        1.19      -26.89     50.07 o 
  -1  11   9       59.70       58.00     60.71 o 
   0  11   9       57.88       -6.55     89.85 o 
   1  11   9      112.08       89.36     78.47 o 
   2  11   9       38.18       12.08     78.21 o 
   3  11   9       94.42      135.02     69.10 o 
  -4  12   9       21.81       21.03     83.86 o 
  -3  12   9        9.16      -23.27     75.64 o 
  -2  12   9       25.43      -16.10     58.80 o 
  -1  12   9      533.49      530.08     91.05 o 
   0  12   9       23.64       35.92     69.35 o 
   1  12   9       66.61      134.53     89.52 o 
   2  12   9      134.76      100.78     88.15 o 
  -2  13   9       81.53       79.56     72.31 o 
  -1  13   9       40.72       53.14     69.89 o 
   0  13   9       32.51       43.68    102.10 o 
   1  13   9       92.21      167.92     91.03 o 
  -8   0  10      218.92      270.69    137.65 o 
  -6   0  10       25.26        4.23     76.96 o 
  -4   0  10      424.72      361.25     68.56 o 
  -2   0  10      801.60      794.56     70.53 o 
   0   0  10      144.08      120.82     42.20 o 
   2   0  10       41.11       12.63     75.98 o 
   4   0  10      237.48      307.28    112.49 o 
   6   0  10      263.96      228.39    136.98 o 
  -8   1  10       39.56       49.38     99.31 o 
  -7   1  10       33.66      -41.40     67.75 o 
  -6   1  10       23.85      145.72     70.41 o 
  -5   1  10       83.19       28.31     52.76 o 
  -4   1  10       29.80      -11.66     30.78 o 
  -3   1  10     1087.67     1061.76     61.63 o 
  -2   1  10     7708.07     7602.22    132.59 o 
  -1   1  10      262.60      257.77     33.18 o 
   0   1  10     1227.78     1302.35     68.69 o 
   1   1  10     3601.62     3513.99     94.50 o 
   2   1  10     1224.28     1407.21     67.49 o 
   3   1  10       28.60       18.06     31.30 o 
   4   1  10      154.67       72.74     48.08 o 
   5   1  10      103.90      -63.94     61.99 o 
   6   1  10      144.48      124.50     92.38 o 
   7   1  10       34.91       58.19    103.95 o 
  -8   2  10      133.46      100.77     77.79 o 
  -7   2  10      146.64      172.73     78.25 o 
  -6   2  10       26.94        9.59     64.26 o 
  -5   2  10      227.06      194.70     56.02 o 
  -4   2  10      299.60      424.41     52.38 o 
  -3   2  10     1374.35     1417.65     88.08 o 
  -2   2  10      172.76       94.46     34.53 o 
  -1   2  10      704.98      698.75     46.44 o 
   0   2  10      199.34      290.91     39.46 o 
   1   2  10     4881.45     4762.39    107.00 o 
   2   2  10       46.89       36.31     28.37 o 
   3   2  10       20.75        3.58     40.94 o 
   4   2  10        5.59       36.85     46.93 o 
   5   2  10      672.41      730.12     91.58 o 
   6   2  10       21.36       13.57     83.57 o 
  -8   3  10        0.31       56.25     73.26 o 
  -7   3  10      539.06      520.38    102.80 o 
  -6   3  10       14.06      -11.81     44.05 o 
  -5   3  10      327.77      391.39     55.68 o 
  -4   3  10      269.13      262.29     58.52 o 
  -3   3  10      470.05      410.88     51.18 o 
  -2   3  10        0.21        4.76     27.64 o 
  -1   3  10        2.90        4.71     21.25 o 
   0   3  10       76.86       72.14     33.94 o 
   1   3  10      473.61      551.51     72.38 o 
   2   3  10       32.21       43.20     38.50 o 
   3   3  10      209.33      238.29     57.72 o 
   4   3  10        0.17       40.49     47.59 o 
   5   3  10       53.82       19.21     58.88 o 
   6   3  10       49.31       22.11    102.05 o 
  -7   4  10       35.90       81.42     71.09 o 
  -6   4  10       62.34       56.29     52.57 o 
  -5   4  10       17.32       83.72     42.78 o 
  -4   4  10      118.88       74.44     39.91 o 
  -3   4  10     1123.10     1176.60    123.56 o 
  -2   4  10        3.57      -37.62     25.08 o 
  -1   4  10      241.05      279.35     46.55 o 
   0   4  10        0.81       29.55     23.83 o 
   1   4  10     1898.66     2154.06    132.03 o 
   2   4  10       57.27      102.58     47.31 o 
   3   4  10       52.52       -0.94     44.06 o 
   4   4  10      186.72      227.91     61.66 o 
   5   4  10      398.28      510.39    145.05 o 
   6   4  10       24.25       68.66     69.19 o 
  -7   5  10       54.79        9.01     62.91 o 
  -6   5  10      118.01       62.76     60.29 o 
  -5   5  10      145.13      103.44     44.74 o 
  -4   5  10      628.76      780.01    106.08 o 
  -3   5  10        0.63      -41.95     30.34 o 
  -2   5  10     3083.09     3273.35    123.96 o 
  -1   5  10       42.25       87.50     34.62 o 
   0   5  10      566.39      617.29     77.04 o 
   1   5  10      583.62      490.07     61.79 o 
   2   5  10      334.16      252.44     54.42 o 
   3   5  10       76.50      163.23     57.20 o 
   4   5  10      274.69      194.47     65.75 o 
   5   5  10        9.39      -61.16     57.54 o 
   6   5  10       45.41        5.34     63.96 o 
  -7   6  10       28.21       58.98     68.32 o 
  -6   6  10        2.25      -18.41     53.61 o 
  -5   6  10      148.67      164.26     51.48 o 
  -4   6  10     1068.07     1090.39     83.56 o 
  -3   6  10        5.23       25.84     39.21 o 
  -2   6  10      178.29      155.29     42.15 o 
  -1   6  10       53.75       74.31     36.75 o 
   0   6  10      496.46      373.35    158.66 o 
   1   6  10      106.27      130.23     47.99 o 
   2   6  10       87.81       84.10     48.91 o 
   3   6  10        0.06       36.29     48.92 o 
   4   6  10      301.63      346.08    116.79 o 
   5   6  10       13.54       18.99     68.05 o 
   6   6  10       78.70       56.34     74.98 o 
  -7   7  10        3.36      -37.47     89.64 o 
  -6   7  10       91.49       84.46     64.42 o 
  -5   7  10      349.23      357.93     63.36 o 
  -4   7  10      210.93      241.30     53.67 o 
  -3   7  10       67.63       46.23     41.83 o 
  -2   7  10     1432.50     1554.94     85.82 o 
  -1   7  10      802.75      825.33     84.49 o 
   0   7  10      466.26      470.74     89.75 o 
   1   7  10        0.48       58.95     65.96 o 
   2   7  10     1129.54     1268.23    133.21 o 
   3   7  10        8.51      105.21    139.31 o 
   4   7  10       89.89      134.58     82.00 o 
   5   7  10       54.08       13.69     61.62 o 
  -6   8  10       45.67      192.08     82.14 o 
  -5   8  10      274.82      226.05     62.92 o 
  -4   8  10       64.44       -1.12     48.84 o 
  -3   8  10      432.92      424.39     61.75 o 
  -2   8  10      144.90      160.02     46.39 o 
  -1   8  10      331.58      506.86     93.84 o 
   0   8  10       57.06      106.84     65.89 o 
   1   8  10     1236.52     1534.26    139.81 o 
   2   8  10        8.73        2.26     62.73 o 
   3   8  10       26.90       86.12     75.03 o 
   4   8  10        7.92       55.89     83.55 o 
   5   8  10       85.34       24.55     91.05 o 
  -6   9  10       13.28       64.89    104.98 o 
  -5   9  10      256.51      380.62     89.88 o 
  -4   9  10        1.85      -59.50     42.34 o 
  -3   9  10       57.48      120.64     48.99 o 
  -2   9  10       31.38      -22.43     43.88 o 
  -1   9  10        3.79      -28.17     48.72 o 
   0   9  10       24.41       -2.55     57.10 o 
   1   9  10       85.92      132.42     78.54 o 
   2   9  10       60.36      124.83     74.93 o 
   3   9  10      160.93       74.37    135.95 o 
   4   9  10        1.66       29.38     82.14 o 
  -5  10  10       41.44      183.34     74.20 o 
  -4  10  10       72.68       50.76     50.00 o 
  -3  10  10      150.07       39.10     57.67 o 
  -2  10  10       10.72      -41.18     44.81 o 
  -1  10  10       99.56       96.44     60.79 o 
   0  10  10       59.28       30.80     65.86 o 
   1  10  10      284.68      183.46    102.65 o 
   2  10  10        6.49       16.93     72.91 o 
   3  10  10       13.07        7.55     59.89 o 
   4  10  10      164.13       62.52    140.28 o 
  -4  11  10       11.56       -1.70     69.22 o 
  -3  11  10       25.58       24.96    105.87 o 
  -2  11  10      215.28      215.09     93.32 o 
  -1  11  10        0.08      -51.84    139.02 o 
   0  11  10      235.46      369.91    100.32 o 
   1  11  10        0.19      -90.64     70.07 o 
   2  11  10      163.76       59.19     85.56 o 
   3  11  10        7.87      -26.45     60.77 o 
  -3  12  10        7.07        0.11     89.12 o 
  -2  12  10        0.32      -60.40     58.05 o 
  -1  12  10        1.33      -96.27     64.18 o 
   0  12  10      366.83      513.58    116.06 o 
   1  12  10       46.51       -0.91    112.04 o 
   2  12  10       32.64      -50.29     77.79 o 
  -7   0  11      197.87      196.61    113.02 o 
  -5   0  11       58.77      -20.07     58.81 o 
  -3   0  11     5376.96     5358.87    194.86 o 
  -1   0  11      525.26      460.93     60.60 o 
   1   0  11      201.56      215.33     52.16 o 
   3   0  11      501.23      615.20     83.04 o 
   5   0  11       36.75       15.22     84.93 o 
  -8   1  11       11.51       72.54     78.17 o 
  -7   1  11       31.42       -2.88     57.22 o 
  -6   1  11        2.98      -25.09     79.65 o 
  -5   1  11      176.23      252.70     73.45 o 
  -4   1  11      158.85       49.04     61.21 o 
  -3   1  11      187.85      156.25     44.65 o 
  -2   1  11     1576.08     1605.63     81.43 o 
  -1   1  11      713.11      743.10     50.69 o 
   0   1  11     1005.02     1000.31     66.44 o 
   1   1  11        0.90       41.66     28.56 o 
   2   1  11      632.59      769.09     58.02 o 
   3   1  11      307.62      332.31     81.56 o 
   4   1  11       58.37       57.96     64.84 o 
   5   1  11       16.10      -19.80     63.94 o 
   6   1  11        2.26        8.47     81.48 o 
  -8   2  11      201.93      199.58     93.06 o 
  -7   2  11       73.76       24.98     66.95 o 
  -6   2  11      402.32      395.56    185.76 o 
  -5   2  11       30.98       35.59     40.15 o 
  -4   2  11      133.60      167.21     44.12 o 
  -3   2  11     1370.22     1249.63     87.92 o 
  -2   2  11      888.74      978.02    136.02 o 
  -1   2  11       23.86       17.66     26.12 o 
   0   2  11      412.98      450.49     44.67 o 
   1   2  11       72.99       69.96     30.96 o 
   2   2  11      431.86      521.71     99.76 o 
   3   2  11       99.97       25.97     48.66 o 
   4   2  11      295.11      267.00     87.91 o 
   5   2  11       11.36      -48.92     59.73 o 
   6   2  11      560.90      519.21    157.29 o 
  -7   3  11        0.01       74.21     68.76 o 
  -6   3  11      648.27      927.74    123.00 o 
  -5   3  11        0.72        4.95     38.26 o 
  -4   3  11      535.69      505.66     58.13 o 
  -3   3  11        0.15       -7.25     32.22 o 
  -2   3  11     1063.84     1068.00     84.93 o 
  -1   3  11       18.72      -20.50     29.95 o 
   0   3  11     1275.31     1262.50     90.35 o 
   1   3  11       85.29       80.81     30.62 o 
   2   3  11        4.75      -22.84     40.89 o 
   3   3  11       17.62       16.44     47.61 o 
   4   3  11     1032.80     1044.51    101.21 o 
   5   3  11        7.98       63.55     62.71 o 
   6   3  11        6.08      -77.90     80.02 o 
  -7   4  11      151.46      205.93     85.28 o 
  -6   4  11       96.16      129.86     63.59 o 
  -5   4  11       99.41       95.39     44.73 o 
  -4   4  11       31.16       26.12     37.61 o 
  -3   4  11     1437.48     1452.76    179.99 o 
  -2   4  11       55.48      108.22     40.14 o 
  -1   4  11      339.13      385.93     51.29 o 
   0   4  11      195.68      212.53     36.94 o 
   1   4  11      166.82      193.42     58.85 o 
   2   4  11        2.70       -2.72     42.78 o 
   3   4  11      596.37      633.66     80.62 o 
   4   4  11      169.36      217.27     63.87 o 
   5   4  11       32.42       51.72     59.83 o 
   6   4  11      139.60       67.42     91.08 o 
  -7   5  11        3.16      -33.96     58.29 o 
  -6   5  11       23.61       51.11     57.96 o 
  -5   5  11        2.72        8.13     38.49 o 
  -4   5  11      786.22      735.35     71.54 o 
  -3   5  11        7.03      -47.82     33.79 o 
  -2   5  11      380.31      422.78     53.83 o 
  -1   5  11       38.51        8.65     43.72 o 
   0   5  11      215.95      182.55     67.92 o 
   1   5  11      105.01       61.86     42.66 o 
   2   5  11        0.11        2.26     45.78 o 
   3   5  11      736.33      752.92     92.38 o 
   4   5  11       70.77       85.48     60.62 o 
   5   5  11       18.10      108.85     69.24 o 
   6   5  11        1.55       90.48     85.59 o 
  -7   6  11      160.30       94.31     73.12 o 
  -6   6  11       41.76      -23.73     52.85 o 
  -5   6  11       22.89       11.12     46.40 o 
  -4   6  11      909.29      698.74     73.59 o 
  -3   6  11     2933.52     3031.41    117.23 o 
  -2   6  11      224.37      274.64     49.01 o 
  -1   6  11      191.09      111.25     41.78 o 
   0   6  11        6.18      -55.60     53.09 o 
   1   6  11     1448.49     1431.97    146.11 o 
   2   6  11        9.35      -30.33     46.64 o 
   3   6  11      265.05      379.50     73.13 o 
   4   6  11       23.08       -3.18     53.61 o 
   5   6  11       87.14      102.53     69.77 o 
  -6   7  11       41.00      -44.64     49.59 o 
  -5   7  11      681.63      588.75     74.51 o 
  -4   7  11       14.36       24.30     40.03 o 
  -3   7  11       26.73       35.70     42.03 o 
  -2   7  11      253.19      214.55     50.39 o 
  -1   7  11      804.02      795.84    108.35 o 
   0   7  11     1096.71     1015.11    116.59 o 
   1   7  11       15.02      -71.59     47.73 o 
   2   7  11       11.87       61.05     51.13 o 
   3   7  11      111.64       51.01     59.18 o 
   4   7  11       14.98       16.75     60.70 o 
   5   7  11        4.35      123.08     86.44 o 
  -6   8  11       74.49      108.10     64.01 o 
  -5   8  11       66.06       99.67     54.20 o 
  -4   8  11       50.41       26.56     47.08 o 
  -3   8  11       68.82       59.82     44.56 o 
  -2   8  11      322.08      213.52     50.41 o 
  -1   8  11       49.70       62.68     61.86 o 
   0   8  11      253.14      216.46     75.08 o 
   1   8  11       54.93       65.28     65.32 o 
   2   8  11      376.70      334.19    199.83 o 
   3   8  11       15.54      -20.25     72.02 o 
   4   8  11       98.35       69.58     68.49 o 
   5   8  11        2.54      -11.82     70.09 o 
  -5   9  11        1.02       48.38     61.48 o 
  -4   9  11      102.19       70.76     46.36 o 
  -3   9  11        3.56       66.11     41.74 o 
  -2   9  11      365.82      328.02     70.23 o 
  -1   9  11        6.59       41.76     65.70 o 
   0   9  11      249.05      163.62     78.21 o 
   1   9  11      377.67      389.02     97.93 o 
   2   9  11        4.42       64.09     96.24 o 
   3   9  11       51.66        2.92     78.11 o 
   4   9  11      178.19      208.00    186.48 o 
  -5  10  11       48.06       38.46     73.77 o 
  -4  10  11       27.20        3.58     57.55 o 
  -3  10  11      105.74       93.85     70.01 o 
  -2  10  11        4.13      -40.67     53.27 o 
  -1  10  11       46.69      129.85     80.11 o 
   0  10  11      107.37      150.46    154.60 o 
   1  10  11      307.67      195.71     94.60 o 
   2  10  11       37.36      -38.29     67.78 o 
   3  10  11      211.75      175.20     73.40 o 
  -4  11  11       42.96      -43.18     57.44 o 
  -3  11  11        5.16       43.37     59.43 o 
  -2  11  11       14.53        1.05     57.64 o 
  -1  11  11      138.55      136.87    171.81 o 
   0  11  11       21.56      -32.55     73.38 o 
   1  11  11        1.81       -2.99     77.92 o 
   2  11  11        0.06      -38.39     85.51 o 
  -2  12  11        3.81      -35.48     56.58 o 
  -1  12  11        4.84      -28.65     67.67 o 
   0  12  11       18.28       34.37     82.71 o 
   1  12  11      441.13      544.87    121.60 o 
  -6   0  12      156.38      253.70    110.33 o 
  -4   0  12       15.59       20.36     66.83 o 
  -2   0  12     3709.58     3739.53    143.04 o 
   0   0  12      869.41     1024.15    139.62 o 
   2   0  12     1589.14     1735.65    360.07 o 
   4   0  12       52.54        3.74     79.36 o 
   6   0  12      322.31       71.35    122.86 o 
  -7   1  12       75.88      177.31     78.36 o 
  -6   1  12      126.12      158.79     67.78 o 
  -5   1  12        8.00        3.22     53.33 o 
  -4   1  12     1081.16     1135.90     95.00 o 
  -3   1  12        2.07      -12.00     38.18 o 
  -2   1  12      257.82      350.11     42.59 o 
  -1   1  12      295.53      418.97     45.57 o 
   0   1  12      534.07      570.58     59.88 o 
   1   1  12       74.13       57.58     32.63 o 
   2   1  12     1376.24     1605.48     78.36 o 
   3   1  12      202.89      207.64     62.49 o 
   4   1  12       26.92      103.96     68.37 o 
   5   1  12       40.34       64.98     76.94 o 
   6   1  12        6.40       12.38     91.43 o 
  -7   2  12      261.10      206.34     90.86 o 
  -6   2  12      100.11      186.75     77.33 o 
  -5   2  12       89.47       -9.08     52.33 o 
  -4   2  12      410.47      394.84     54.95 o 
  -3   2  12     1890.09     1897.09    101.35 o 
  -2   2  12      283.59      281.47     50.76 o 
  -1   2  12     2014.15     2077.82     78.99 o 
   0   2  12      139.78      133.20     36.54 o 
   1   2  12      468.43      474.12     49.99 o 
   2   2  12       28.31       45.94     46.41 o 
   3   2  12     1176.21     1306.35    101.54 o 
   4   2  12        3.36       11.06     48.84 o 
   5   2  12        7.14      -89.84     80.04 o 
   6   2  12       72.07      -53.64     80.87 o 
  -7   3  12      189.34      156.15     79.81 o 
  -6   3  12        4.70       -1.71    133.31 o 
  -5   3  12      258.79      153.27     73.01 o 
  -4   3  12       29.63       72.29     41.29 o 
  -3   3  12      547.84      542.79     60.63 o 
  -2   3  12       78.85       12.98     34.37 o 
  -1   3  12       87.27       75.12     39.45 o 
   0   3  12        2.10        0.32     29.50 o 
   1   3  12       20.52        1.92     40.27 o 
   2   3  12        0.84       23.60     45.01 o 
   3   3  12      962.18     1010.12     92.78 o 
   4   3  12        8.91      -12.13     53.46 o 
   5   3  12      768.82      388.56    148.98 o 
   6   3  12        1.51       24.08     88.96 o 
  -7   4  12      194.93      288.36    113.19 o 
  -6   4  12       93.19       61.31     59.53 o 
  -5   4  12       15.93      -36.73     36.08 o 
  -4   4  12      191.65      137.89     46.82 o 
  -3   4  12      790.37      850.60     95.99 o 
  -2   4  12       60.04       50.25     45.38 o 
  -1   4  12      229.20      254.03     51.61 o 
   0   4  12      146.39      168.23     38.09 o 
   1   4  12      129.85      131.45     46.34 o 
   2   4  12       77.73       57.43     48.35 o 
   3   4  12      782.89      801.95     88.85 o 
   4   4  12       52.78       65.06     59.47 o 
   5   4  12        3.50      -28.23     60.38 o 
   6   4  12       31.35      144.23    121.33 o 
  -7   5  12       32.22        7.72     74.11 o 
  -6   5  12       52.23       70.21     62.70 o 
  -5   5  12        0.21        7.85     63.87 o 
  -4   5  12      177.48      143.46     46.59 o 
  -3   5  12       86.57      102.64     60.10 o 
  -2   5  12      164.68      203.20     52.49 o 
  -1   5  12      859.92      956.77    101.19 o 
   0   5  12      193.18      196.76     70.37 o 
   1   5  12       18.95       56.23     46.50 o 
   2   5  12      180.57      173.12     54.18 o 
   3   5  12        3.36       26.81     49.96 o 
   4   5  12      173.32      109.55     63.17 o 
   5   5  12        9.46      -28.11     61.47 o 
  -7   6  12       11.79       17.20     68.85 o 
  -6   6  12      430.78      509.22     80.69 o 
  -5   6  12        9.70      -44.13     41.91 o 
  -4   6  12        1.85      -59.02     39.35 o 
  -3   6  12      343.98      472.76     62.31 o 
  -2   6  12      804.33      790.73    141.99 o 
  -1   6  12      407.82      341.19     85.00 o 
   0   6  12      225.77      211.96     75.67 o 
   1   6  12       17.94      -31.28     58.07 o 
   2   6  12      724.41      738.11    105.77 o 
   3   6  12        3.48      -72.00     48.00 o 
   4   6  12        0.07       32.43     60.49 o 
   5   6  12       24.53      -41.92     64.59 o 
  -6   7  12       32.17      -13.52     53.71 o 
  -5   7  12      110.08       43.79     49.01 o 
  -4   7  12      719.02      794.89     78.63 o 
  -3   7  12       94.02       71.34     44.57 o 
  -2   7  12       11.49       39.86     43.53 o 
  -1   7  12       37.70      -43.69     90.67 o 
   0   7  12     1427.92     1469.56    134.94 o 
   1   7  12       63.74      119.28     74.44 o 
   2   7  12      241.40      155.67     57.65 o 
   3   7  12      110.53      111.05     64.70 o 
   4   7  12       42.14      -23.25     62.57 o 
   5   7  12       37.49       66.54     71.94 o 
  -6   8  12       13.75       -0.30     55.02 o 
  -5   8  12       85.54       84.95     53.88 o 
  -4   8  12       45.05       37.44     48.78 o 
  -3   8  12      197.26      194.19     55.11 o 
  -2   8  12      142.43      124.46     57.13 o 
  -1   8  12     1072.33     1038.60    236.96 o 
   0   8  12        5.72        6.52     71.99 o 
   1   8  12       19.50      107.71     66.73 o 
   2   8  12       10.69      -38.41     66.48 o 
   3   8  12      182.92      212.60    108.69 o 
   4   8  12        7.06      -50.10     62.94 o 
  -5   9  12      106.57      114.67     60.01 o 
  -4   9  12       24.56      -39.93     47.09 o 
  -3   9  12       10.13       30.48     56.11 o 
  -2   9  12       33.83      -15.74     57.70 o 
  -1   9  12      211.65      346.32     87.76 o 
   0   9  12       25.69       34.16     66.18 o 
   1   9  12       59.86      109.83     73.54 o 
   2   9  12       24.09       47.31     82.71 o 
   3   9  12      142.46      128.75     94.40 o 
   4   9  12        0.41       56.66     71.45 o 
  -4  10  12       15.37       26.02     52.50 o 
  -3  10  12        0.57       15.65     56.98 o 
  -2  10  12       33.34      102.11     62.16 o 
  -1  10  12       88.77       48.89     79.10 o 
   0  10  12        0.04        5.62    116.69 o 
   1  10  12       11.98      -14.42     71.39 o 
   2  10  12      232.50      209.92     97.51 o 
   3  10  12      130.14      164.68     82.59 o 
  -3  11  12       26.07        8.36     60.48 o 
  -2  11  12        0.86       58.69     61.15 o 
  -1  11  12      183.68      195.81     82.26 o 
   0  11  12      706.82      839.11    131.89 o 
   1  11  12       20.88       63.52     79.23 o 
   2  11  12       70.81      -42.22     81.84 o 
  -1  12  12       31.85      155.08    115.33 o 
   0  12  12       27.71       75.25     83.89 o 
  -7   0  13       61.59      -82.24     88.44 o 
  -5   0  13      239.43      153.16    106.39 o 
  -3   0  13        5.84       56.94     72.98 o 
  -1   0  13     2131.02     2286.74    123.86 o 
   1   0  13      125.50      166.40     54.73 o 
   3   0  13      513.02      388.66    117.44 o 
   5   0  13       42.13       60.30    107.88 o 
  -7   1  13      146.62       89.33     78.13 o 
  -6   1  13      130.45      196.22    101.55 o 
  -5   1  13       72.27       85.13     71.68 o 
  -4   1  13      271.39      277.91     76.90 o 
  -3   1  13      532.25      531.85     67.26 o 
  -2   1  13      631.39      564.72     67.37 o 
  -1   1  13      219.75      286.87     81.08 o 
   0   1  13        2.80        5.59     28.64 o 
   1   1  13       36.91       51.93     35.01 o 
   2   1  13      180.35      337.68     88.56 o 
   3   1  13        0.32      -39.62     43.31 o 
   4   1  13        1.45      -37.85     64.95 o 
   5   1  13      116.54      125.06     84.53 o 
   6   1  13        9.23      -32.04     81.79 o 
  -7   2  13       29.65       84.99     75.92 o 
  -6   2  13      290.00      337.94     93.78 o 
  -5   2  13      227.36      352.40     85.67 o 
  -4   2  13      255.77      305.02     77.46 o 
  -3   2  13       10.20       38.34     43.72 o 
  -2   2  13      724.12      665.30     72.03 o 
  -1   2  13      251.47      419.82     59.31 o 
   0   2  13       29.24       54.99     34.68 o 
   1   2  13      654.48      594.85     57.01 o 
   2   2  13     2116.44     2160.20    115.62 o 
   3   2  13      117.65       74.25     50.94 o 
   4   2  13      387.63      331.39    232.67 o 
   5   2  13        0.01       86.45     79.94 o 
  -7   3  13        0.06       29.50     74.34 o 
  -6   3  13       88.22       52.65     68.02 o 
  -5   3  13       22.24        6.40     48.28 o 
  -4   3  13      669.80      578.92    127.05 o 
  -3   3  13        4.25       11.33     39.94 o 
  -2   3  13      799.63      863.71    162.84 o 
  -1   3  13       32.45      -16.70     38.37 o 
   0   3  13       11.87        8.88     32.10 o 
   1   3  13       13.89       -2.40     43.33 o 
   2   3  13     1477.77     1427.95    101.09 o 
   3   3  13      129.69       81.38     61.83 o 
   4   3  13       16.24      -71.97     47.98 o 
   5   3  13        2.32      -18.80     76.50 o 
  -7   4  13       68.57      -93.12     62.08 o 
  -6   4  13      197.92       54.75    211.83 o 
  -5   4  13       40.87       14.37     43.37 o 
  -4   4  13        4.61       29.27     39.56 o 
  -3   4  13       20.87      -33.71     37.07 o 
  -2   4  13      228.27      294.80     91.24 o 
  -1   4  13       59.02      106.09     43.21 o 
   0   4  13      383.58      440.03     86.65 o 
   1   4  13       11.16        8.30     49.36 o 
   2   4  13      507.58      598.12     76.72 o 
   3   4  13       21.22       23.73     51.24 o 
   4   4  13      459.68      409.54     80.44 o 
   5   4  13        2.60       85.40     70.19 o 
  -7   5  13      223.72      170.88     98.36 o 
  -6   5  13        9.55      -15.86     51.23 o 
  -5   5  13        4.82      -26.86     65.61 o 
  -4   5  13       34.39      -36.67     36.80 o 
  -3   5  13      416.82      461.00     61.82 o 
  -2   5  13        6.78       32.42     42.87 o 
  -1   5  13       68.35      -20.16     37.33 o 
   0   5  13       51.01       28.41     63.30 o 
   1   5  13      434.89      361.45    136.59 o 
   2   5  13       66.58      -28.25     45.26 o 
   3   5  13        9.29       87.17     52.64 o 
   4   5  13       46.71       99.43     66.49 o 
   5   5  13      216.12      117.83     74.94 o 
  -6   6  13        0.16        9.45     51.21 o 
  -5   6  13      740.11      803.75     87.09 o 
  -4   6  13      192.75      141.92     51.59 o 
  -3   6  13        0.12      -31.46     47.53 o 
  -2   6  13       67.79       74.14     48.21 o 
  -1   6  13     1467.64     1619.92    275.85 o 
   0   6  13       11.92       94.73     64.57 o 
   1   6  13      200.16      243.93    120.37 o 
   2   6  13       56.96       78.57     53.50 o 
   3   6  13      204.02      309.50     72.97 o 
   4   6  13       33.01       -8.48     58.61 o 
   5   6  13        0.06       22.85     71.62 o 
  -6   7  13       10.66       -5.36     52.36 o 
  -5   7  13      113.97       87.38     51.67 o 
  -4   7  13      631.20      730.01     86.32 o 
  -3   7  13      209.71      310.39     57.87 o 
  -2   7  13      821.23      904.30    115.61 o 
  -1   7  13      187.81       52.94     82.12 o 
   0   7  13      146.43      100.11    106.54 o 
   1   7  13      199.83      261.71     98.40 o 
   2   7  13      352.69      282.51     94.23 o 
   3   7  13        3.41      -39.17     54.39 o 
   4   7  13       26.15       59.80     66.11 o 
  -5   8  13       10.90        1.46     51.74 o 
  -4   8  13       68.84      108.37     54.86 o 
  -3   8  13       33.93       48.86     47.18 o 
  -2   8  13      249.78      257.22    134.05 o 
  -1   8  13      209.03      101.89     66.33 o 
   0   8  13       36.80       64.98     67.15 o 
   1   8  13      354.70      268.71     82.68 o 
   2   8  13      330.33      371.43    138.42 o 
   3   8  13       23.11       35.29     85.79 o 
   4   8  13       37.44      124.47     72.86 o 
  -5   9  13        7.60      -67.72     49.62 o 
  -4   9  13      204.31      145.15     59.54 o 
  -3   9  13        3.14       42.80     54.83 o 
  -2   9  13      152.89      161.27     78.07 o 
  -1   9  13        5.78       75.01     71.65 o 
   0   9  13       36.04      -11.15     83.54 o 
   1   9  13       53.11      113.30    105.43 o 
   2   9  13       80.36      181.51    101.59 o 
   3   9  13       11.14      -50.32     78.29 o 
  -4  10  13        4.01      -81.68     54.45 o 
  -3  10  13       94.23      120.73     68.35 o 
  -2  10  13       19.78       98.93     72.85 o 
  -1  10  13      229.00      320.83    100.43 o 
   0  10  13        0.20      -10.01     72.97 o 
   1  10  13        0.52       11.31     78.99 o 
   2  10  13        0.44     -121.53     81.02 o 
  -2  11  13        4.77       -4.83     65.82 o 
  -1  11  13       11.16       68.65     79.06 o 
   0  11  13      127.27      131.19     86.33 o 
   1  11  13      462.39      511.83    119.86 o 
  -6   0  14      108.89      106.87    101.83 o 
  -4   0  14      237.86      443.97    128.38 o 
  -2   0  14      497.71      544.17    126.51 o 
   0   0  14       33.05       80.82     57.09 o 
   2   0  14      355.44      336.92    119.38 o 
   4   0  14      257.65      170.30    113.74 o 
  -7   1  14       29.01       13.72     74.60 o 
  -6   1  14      195.21       88.84    104.67 o 
  -5   1  14        5.63       98.04     70.12 o 
  -4   1  14      129.25       57.60     88.49 o 
  -3   1  14      159.87      272.43     77.87 o 
  -2   1  14     2086.49     2123.04    108.95 o 
  -1   1  14       17.25        7.49     39.33 o 
   0   1  14       76.07       89.88     41.39 o 
   1   1  14      246.08      234.06     47.65 o 
   2   1  14      457.01      515.53     72.70 o 
   3   1  14      207.51      149.93     74.45 o 
   4   1  14       16.74       -8.28     68.84 o 
   5   1  14       21.86      102.48     83.96 o 
  -7   2  14        6.41       32.12     78.87 o 
  -6   2  14      197.80      222.94     82.39 o 
  -5   2  14      500.40      453.61     98.04 o 
  -4   2  14       31.60      -12.64     56.06 o 
  -3   2  14      938.08      954.54     86.50 o 
  -2   2  14        9.18       23.73     45.40 o 
  -1   2  14      147.97      177.21     53.34 o 
   0   2  14       34.52       70.17     66.86 o 
   1   2  14      791.28      832.81     81.01 o 
   2   2  14      396.58      536.28     73.06 o 
   3   2  14       73.94       43.63     53.51 o 
   4   2  14       80.94      100.96     80.56 o 
   5   2  14        3.28      -54.99     72.91 o 
  -7   3  14      510.15      597.74    136.04 o 
  -6   3  14        5.68      -13.31     64.89 o 
  -5   3  14       22.45       34.58     61.68 o 
  -4   3  14        1.96      -15.69     38.04 o 
  -3   3  14      605.60      574.98     75.53 o 
  -2   3  14        3.33       -2.55     49.63 o 
  -1   3  14      466.06      442.14     79.17 o 
   0   3  14       31.02       22.68     39.16 o 
   1   3  14     1886.10     1781.91    230.26 o 
   2   3  14        5.73      -30.27     63.81 o 
   3   3  14      828.45      720.94    188.59 o 
   4   3  14       83.95       95.53     70.79 o 
   5   3  14       47.76       90.37     91.10 o 
  -6   4  14       65.85       -7.73     69.62 o 
  -5   4  14       75.68      109.48     59.71 o 
  -4   4  14       47.64       40.46     43.82 o 
  -3   4  14      161.91      194.99     55.51 o 
  -2   4  14       18.00       24.82     44.33 o 
  -1   4  14      156.50      197.86     52.41 o 
   0   4  14        1.09      -53.68     52.69 o 
   1   4  14      453.56      586.94     80.32 o 
   2   4  14        4.32       99.27     54.04 o 
   3   4  14      109.74      165.90     64.96 o 
   4   4  14      117.13      119.66     69.72 o 
   5   4  14       11.07     -116.55     77.70 o 
  -6   5  14      204.47      154.07     74.06 o 
  -5   5  14       34.72        9.71     45.32 o 
  -4   5  14       21.70       -0.39     44.02 o 
  -3   5  14       45.09       65.42     47.55 o 
  -2   5  14      896.17      896.37     87.94 o 
  -1   5  14       76.14      101.19     60.08 o 
   0   5  14       50.35       67.72     60.89 o 
   1   5  14        9.21       25.75     62.02 o 
   2   5  14      184.73      230.94    161.79 o 
   3   5  14        2.72      -75.61     50.41 o 
   4   5  14       10.85       43.87     68.09 o 
  -6   6  14       88.55      102.32     60.72 o 
  -5   6  14        4.51      100.24     56.71 o 
  -4   6  14      264.76      292.40     61.08 o 
  -3   6  14       45.10       95.30     71.38 o 
  -2   6  14      263.32      290.25     64.03 o 
  -1   6  14       41.60       88.11     65.16 o 
   0   6  14      408.11      335.20     86.64 o 
   1   6  14        0.05       33.82     64.45 o 
   2   6  14       57.34      -15.55     75.67 o 
   3   6  14       11.37      -14.30     60.36 o 
   4   6  14      324.12      189.91     83.67 o 
  -5   7  14       60.04       50.82     54.89 o 
  -4   7  14       36.91        5.30     69.20 o 
  -3   7  14      256.32      198.06     62.33 o 
  -2   7  14      896.00     1035.27    303.60 o 
  -1   7  14      100.16      194.22     72.86 o 
   0   7  14      108.50       86.07     70.79 o 
   1   7  14      464.54      465.33    104.60 o 
   2   7  14      272.36       98.87     80.75 o 
   3   7  14      111.61      -47.93     56.60 o 
   4   7  14       25.85       36.77     70.16 o 
  -5   8  14      135.88      203.90     64.84 o 
  -4   8  14       15.41        5.36     49.69 o 
  -3   8  14      149.20      149.24     78.12 o 
  -2   8  14      163.68      111.82     72.38 o 
  -1   8  14      181.02      240.96     88.15 o 
   0   8  14       13.24       42.98    101.57 o 
   1   8  14       28.26      138.06     75.94 o 
   2   8  14        4.76       13.35     78.39 o 
   3   8  14        5.55      -14.43     86.10 o 
  -4   9  14        5.77        9.75     60.36 o 
  -3   9  14       12.31       37.92     59.11 o 
  -2   9  14        7.51      -14.39     65.31 o 
  -1   9  14        2.11      107.28     78.03 o 
   0   9  14        6.77      103.96     98.16 o 
   1   9  14       43.40      -70.70     70.72 o 
   2   9  14        6.19       57.86    141.13 o 
  -3  10  14       32.74       24.23     64.43 o 
  -2  10  14       84.80       91.43     76.36 o 
  -1  10  14      121.10      126.90     85.26 o 
   0  10  14      136.69      124.25     85.12 o 
   1  10  14       84.27      234.38     94.90 o 
  -7   0  15      113.17      188.83    123.87 o 
  -5   0  15       33.40      -19.01     98.81 o 
  -3   0  15      360.05      573.84    140.63 o 
  -1   0  15       23.76       26.16     77.88 o 
   1   0  15        2.90       23.14     57.90 o 
   3   0  15        5.50       52.67     98.57 o 
   5   0  15       34.30       30.06    121.85 o 
  -7   1  15      101.99       44.94     84.76 o 
  -6   1  15      115.72       89.21     74.72 o 
  -5   1  15       35.63       75.09     72.78 o 
  -4   1  15      150.11      239.47     98.98 o 
  -3   1  15      189.61      170.97     75.65 o 
  -2   1  15      345.75      250.27     78.75 o 
  -1   1  15      349.20      383.28     63.76 o 
   0   1  15      201.26      154.59     79.65 o 
   1   1  15      238.82      177.53     48.31 o 
   2   1  15      184.49      104.03     52.81 o 
   3   1  15      732.47      510.37    139.62 o 
   4   1  15        1.08      -10.24     67.31 o 
   5   1  15        1.28       81.62     97.60 o 
  -6   2  15       16.53      123.26     79.36 o 
  -5   2  15      156.37      131.97     74.30 o 
  -4   2  15      263.18      392.28     99.72 o 
  -3   2  15      219.65      203.31    142.07 o 
  -2   2  15       28.66       -9.80     50.89 o 
  -1   2  15       38.90      -20.18     41.90 o 
   0   2  15      866.29     1053.54     99.15 o 
   1   2  15      147.02      182.71     57.49 o 
   2   2  15      437.35      440.06     72.92 o 
   3   2  15        0.00      -64.84     65.09 o 
   4   2  15       69.81       57.60     75.80 o 
   5   2  15        0.23      -75.78     86.75 o 
  -6   3  15      585.21      709.43    149.08 o 
  -5   3  15        0.01       14.37     65.28 o 
  -4   3  15       72.23      180.40     70.38 o 
  -3   3  15       55.40       60.02     48.40 o 
  -2   3  15      259.88      280.78     84.24 o 
  -1   3  15        3.52      -19.66     61.34 o 
   0   3  15      170.06      184.49     71.42 o 
   1   3  15       97.20       84.86     52.55 o 
   2   3  15      241.82      149.26     61.19 o 
   3   3  15       12.49       18.80     55.81 o 
   4   3  15       43.63       27.28     71.37 o 
  -6   4  15        7.48       29.25     88.20 o 
  -5   4  15       56.26       21.54     56.41 o 
  -4   4  15       91.83       90.59     53.77 o 
  -3   4  15       94.67       57.81     50.11 o 
  -2   4  15       87.03       66.47     56.26 o 
  -1   4  15       18.73       -5.96     42.60 o 
   0   4  15      223.46      382.86    163.22 o 
   1   4  15       78.05       88.84     68.91 o 
   2   4  15      157.96      115.90     79.11 o 
   3   4  15       73.51      109.38     77.25 o 
   4   4  15      178.53      206.85     84.20 o 
  -6   5  15       35.74       29.67     76.45 o 
  -5   5  15       87.29      142.50     56.35 o 
  -4   5  15        9.13      -46.29     48.41 o 
  -3   5  15      342.55      294.91     74.54 o 
  -2   5  15      173.49       65.44     50.50 o 
  -1   5  15      195.64      107.33     65.64 o 
   0   5  15       20.32       91.14     64.09 o 
   1   5  15      210.65      222.50    128.96 o 
   2   5  15       73.44      -29.15     63.14 o 
   3   5  15      199.68       84.44     64.14 o 
   4   5  15        2.66      -88.42     58.95 o 
  -5   6  15      136.15       67.83     56.58 o 
  -4   6  15        1.48      -27.92     68.19 o 
  -3   6  15      767.87      800.97    103.26 o 
  -2   6  15        9.29      -14.54     69.28 o 
  -1   6  15        3.40       77.91     65.51 o 
   0   6  15       20.06       52.96     67.59 o 
   1   6  15      305.24      246.71     89.15 o 
   2   6  15      128.62      135.53     82.01 o 
   3   6  15        1.85       -1.88     59.47 o 
   4   6  15        0.39        8.32     68.93 o 
  -5   7  15       45.32        0.64     55.31 o 
  -4   7  15       76.22       21.44     52.67 o 
  -3   7  15        8.07       25.62     53.58 o 
  -2   7  15      173.01      316.70    201.82 o 
  -1   7  15      230.21      279.42     88.25 o 
   0   7  15      177.38      265.25     87.57 o 
   1   7  15        2.35       37.12     83.95 o 
   2   7  15        1.14       78.04     77.06 o 
   3   7  15      350.47      277.34    106.08 o 
  -4   8  15      305.89      190.97    103.79 o 
  -3   8  15       34.36       12.01     74.25 o 
  -2   8  15        2.78      -17.76    145.98 o 
  -1   8  15        3.11       22.39     68.74 o 
   0   8  15      428.65      326.22     94.27 o 
   1   8  15        0.77       41.91     76.32 o 
   2   8  15        5.76      -35.43     78.02 o 
  -3   9  15        0.02       77.86     75.14 o 
  -2   9  15       44.31      129.68     77.46 o 
  -1   9  15        8.86       18.95     89.73 o 
   0   9  15       54.74      101.14    148.41 o 
   1   9  15      135.24       76.81     90.00 o 
   2   9  15        2.29      120.23     96.81 o 
  -2  10  15        0.37       64.43     81.76 o 
  -1  10  15        6.43     -105.37     70.25 o 
   0  10  15      170.59      136.19     93.22 o 
  -6   0  16      182.23      193.78    127.71 o 
  -4   0  16      186.75       64.77    107.40 o 
  -2   0  16       27.57      -17.52     78.02 o 
   0   0  16      740.84      843.91    103.97 o 
   2   0  16      266.82      411.85    130.83 o 
   4   0  16        0.10       61.50    123.30 o 
  -6   1  16      200.18      207.19     92.60 o 
  -5   1  16       15.74       41.92     75.78 o 
  -4   1  16      277.78      307.98     92.50 o 
  -3   1  16        7.42      -46.19     75.74 o 
  -2   1  16        5.46      -57.06     57.37 o 
  -1   1  16      497.96      601.23     77.04 o 
   0   1  16      360.25      332.62     65.10 o 
   1   1  16       73.54       -4.19     68.03 o 
   2   1  16        0.83      -46.47     49.78 o 
   3   1  16      204.38       57.96     74.70 o 
   4   1  16        4.84       20.71     96.19 o 
  -6   2  16        1.09       17.09     80.83 o 
  -5   2  16       80.71       61.52     74.08 o 
  -4   2  16      170.91      298.36     88.56 o 
  -3   2  16      305.92      419.70     92.68 o 
  -2   2  16      218.23      154.23     56.36 o 
  -1   2  16      224.53      150.24     54.27 o 
   0   2  16        3.74       93.62     55.55 o 
   1   2  16      192.32       78.57     65.40 o 
   2   2  16      182.21      211.98     65.48 o 
   3   2  16       75.38       67.86     73.46 o 
   4   2  16       31.12       78.00     82.43 o 
  -6   3  16        2.83      127.40     84.15 o 
  -5   3  16      244.85      238.74    113.16 o 
  -4   3  16        0.03       33.64     97.44 o 
  -3   3  16      169.95      157.57     60.91 o 
  -2   3  16       23.43       16.35     48.23 o 
  -1   3  16      552.86      628.46     78.88 o 
   0   3  16        1.66      -24.52     62.06 o 
   1   3  16      137.85      301.13     86.03 o 
   2   3  16       28.69        2.74     53.02 o 
   3   3  16      276.77      223.13    143.36 o 
   4   3  16        2.99       41.78     84.44 o 
  -6   4  16       24.99      -38.45     71.81 o 
  -5   4  16       18.13       16.40     67.71 o 
  -4   4  16       43.67       49.41     56.77 o 
  -3   4  16       42.88       87.29     55.72 o 
  -2   4  16       44.74       72.94     51.42 o 
  -1   4  16       80.26       98.26    103.51 o 
   0   4  16       83.01       26.62     98.42 o 
   1   4  16       61.51       70.48     73.72 o 
   2   4  16      197.62      143.00     76.98 o 
   3   4  16       23.06      -35.99     56.68 o 
   4   4  16        5.54      -33.61     71.20 o 
  -5   5  16       46.61       33.08     71.43 o 
  -4   5  16       22.00      -52.42     45.49 o 
  -3   5  16       21.23       23.75     49.64 o 
  -2   5  16       14.42       24.50     53.80 o 
  -1   5  16      117.16      194.51     77.58 o 
   0   5  16      155.84      247.21     80.03 o 
   1   5  16        0.82      -27.35     70.03 o 
   2   5  16        7.39       20.36     70.53 o 
   3   5  16       56.44       29.05     62.35 o 
  -5   6  16      110.89      120.49     61.99 o 
  -4   6  16      225.96       72.63    107.36 o 
  -3   6  16       22.69       -6.28     47.08 o 
  -2   6  16      278.91      313.67    166.96 o 
  -1   6  16       65.30      -88.41     58.94 o 
   0   6  16      283.79      308.27    164.30 o 
   1   6  16       12.88      144.90     94.42 o 
   2   6  16      585.88      641.77    122.22 o 
   3   6  16        6.88        8.23     80.25 o 
  -4   7  16      376.27      304.96     78.30 o 
  -3   7  16       31.92       87.10     68.05 o 
  -2   7  16        0.52        2.40     77.20 o 
  -1   7  16      256.53      338.03     98.61 o 
   0   7  16      218.26      255.44     91.11 o 
   1   7  16        4.61       43.53     69.50 o 
   2   7  16       31.06       -9.65     80.54 o 
  -4   8  16       73.32      183.53    133.71 o 
  -3   8  16      166.19      156.76     79.38 o 
  -2   8  16        4.89      111.72     81.70 o 
  -1   8  16      132.86       50.01     99.27 o 
   0   8  16       10.95       18.10     71.25 o 
   1   8  16       11.01        0.80     78.02 o 
   2   8  16        0.07      -46.74     82.97 o 
  -2   9  16       16.43       16.10     82.08 o 
  -1   9  16      191.41      270.51     96.66 o 
   0   9  16        0.29      -43.34     78.25 o 
  -5   0  17      197.92       46.00    126.18 o 
  -3   0  17        1.04       34.14     91.80 o 
  -1   0  17      745.59     1032.45    173.47 o 
   1   0  17       15.31       64.43     96.94 o 
   3   0  17        1.92      -22.28     98.28 o 
  -6   1  17       23.61        7.65    125.53 o 
  -5   1  17      169.35      205.49     88.56 o 
  -4   1  17       29.39        4.91     68.68 o 
  -3   1  17        8.38      -88.56    116.62 o 
  -2   1  17        0.24      -13.50     60.29 o 
  -1   1  17      396.63      519.46    123.95 o 
   0   1  17       72.54       43.44     53.83 o 
   1   1  17      226.27      151.87     61.31 o 
   2   1  17       15.84       23.69     70.01 o 
   3   1  17        0.60       -9.06     78.08 o 
   4   1  17        1.33      -25.23     79.81 o 
  -6   2  17      163.99      278.70    107.43 o 
  -5   2  17        2.25        3.92     76.95 o 
  -4   2  17       44.51      100.11     97.18 o 
  -3   2  17      118.95      248.33     84.17 o 
  -2   2  17      743.32      644.61    110.63 o 
  -1   2  17      209.97      147.24     58.38 o 
   0   2  17       16.84       16.39     66.55 o 
   1   2  17        9.39      -25.01     87.23 o 
   2   2  17      518.23      354.54     75.23 o 
   3   2  17        0.69       -8.24    111.63 o 
  -5   3  17        0.40      111.50     80.92 o 
  -4   3  17       17.18       49.60     73.58 o 
  -3   3  17        0.84      -18.10     65.13 o 
  -2   3  17      119.82      105.32     76.56 o 
  -1   3  17       80.64      129.46     61.00 o 
   0   3  17       48.79      -14.12     67.19 o 
   1   3  17       30.42      -48.71     92.09 o 
   2   3  17       35.43       26.22     56.63 o 
   3   3  17        0.70       11.36     73.44 o 
  -5   4  17       40.47      -33.11     69.86 o 
  -4   4  17       10.77       59.70     67.40 o 
  -3   4  17       49.01      142.02     64.57 o 
  -2   4  17      314.63      415.86     78.95 o 
  -1   4  17       90.16       -6.10     59.80 o 
   0   4  17        5.25       37.62     65.88 o 
   1   4  17        2.39       -3.16     64.60 o 
   2   4  17      304.32      249.82    218.70 o 
   3   4  17       15.58      -35.78     79.75 o 
  -5   5  17       90.59      101.06     84.76 o 
  -4   5  17       19.68       -8.93     62.29 o 
  -3   5  17       25.19       29.21     56.64 o 
  -2   5  17       28.45      -14.08     75.62 o 
  -1   5  17      202.12      226.96     82.45 o 
   0   5  17       87.61      111.84     76.65 o 
   1   5  17      158.54      179.29     83.45 o 
   2   5  17       48.88       81.76     78.36 o 
   3   5  17        1.71        3.24     79.66 o 
  -4   6  17       68.08       98.65     62.71 o 
  -3   6  17       14.37       -8.11     62.91 o 
  -2   6  17       53.67      163.64     87.17 o 
  -1   6  17      292.13      237.28     94.49 o 
   0   6  17      131.68      188.38     84.43 o 
   1   6  17       27.72       48.98     74.90 o 
   2   6  17        2.08      -12.07     81.23 o 
  -4   7  17      201.55      240.64     76.01 o 
  -3   7  17      197.80      225.39     87.60 o 
  -2   7  17       33.33      109.85     91.05 o 
  -1   7  17      144.39      124.66     86.25 o 
   0   7  17       11.74       39.68     75.35 o 
   1   7  17      179.56      246.91    184.68 o 
  -2   8  17      145.14      318.51    182.64 o 
  -1   8  17       35.16       15.10    115.64 o 
   0   8  17        0.51     -106.85     87.67 o 
  -4   0  18        3.94      -99.05     99.48 o 
  -2   0  18      444.84      378.19    140.92 o 
   0   0  18      656.99      801.95    163.24 o 
   2   0  18        0.77      -35.05     94.39 o 
  -5   1  18       20.19       31.57     85.56 o 
  -4   1  18       54.69       42.21    102.15 o 
  -3   1  18       81.33      178.18     82.79 o 
  -2   1  18      255.81      165.28     76.57 o 
  -1   1  18        4.33       31.30     72.53 o 
   0   1  18       37.31       58.90     69.78 o 
   1   1  18       44.03        1.42     57.26 o 
   2   1  18       64.76      -31.37     64.90 o 
   3   1  18        5.71      -47.23     73.40 o 
  -5   2  18      110.59      106.69    155.63 o 
  -4   2  18        2.99      102.78     85.92 o 
  -3   2  18       49.42       89.44     78.97 o 
  -2   2  18       41.79       86.16     76.17 o 
  -1   2  18      378.46      425.12     90.72 o 
   0   2  18       37.23      -16.75     63.37 o 
   1   2  18        6.01      -68.04     65.91 o 
   2   2  18        0.33       18.53     66.80 o 
   3   2  18      107.01       78.22     87.32 o 
  -5   3  18       67.90      236.10     95.40 o 
  -4   3  18       35.90       23.70     82.19 o 
  -3   3  18       80.68       66.48     76.42 o 
  -2   3  18        4.79       47.66     58.38 o 
  -1   3  18        0.96      -24.89     65.69 o 
   0   3  18        0.26      -93.41     62.27 o 
   1   3  18      314.98      369.78     99.07 o 
   2   3  18        2.73      -57.58    101.71 o 
  -4   4  18       24.32       -4.33     73.08 o 
  -3   4  18       36.82      110.83     91.97 o 
  -2   4  18      230.06      134.59     94.03 o 
  -1   4  18       95.82      138.45     77.06 o 
   0   4  18       84.34      148.30     83.15 o 
   1   4  18       36.12       37.86     73.17 o 
   2   4  18       29.42       90.42     86.12 o 
  -4   5  18        0.82       -3.60     76.16 o 
  -3   5  18        3.90      -14.55     58.51 o 
  -2   5  18      175.43      201.14     86.86 o 
  -1   5  18       74.70      -12.21     71.48 o 
   0   5  18        1.83       15.11     74.38 o 
   1   5  18       74.11       38.67    158.06 o 
   2   5  18        1.44       33.94     87.04 o 
  -3   6  18       51.11      -32.66     66.98 o 
  -2   6  18      262.75      313.11    102.71 o 
  -1   6  18       11.51       41.18     80.71 o 
   0   6  18      241.15       89.76    146.60 o 
   1   6  18       11.35        1.91     81.48 o 
  -2   7  18      168.37      289.73    104.64 o 
  -1   7  18       27.52       45.20    103.56 o 
   0   7  18       63.82       43.21     89.09 o 
  -3   0  19      134.36      205.30    129.63 o 
  -1   0  19      169.40      368.30    138.47 o 
   1   0  19       24.83     -129.30     89.35 o 
  -4   1  19       12.36       27.04     85.03 o 
  -3   1  19      392.91      321.20    103.01 o 
  -2   1  19       40.61       43.45     73.99 o 
  -1   1  19      335.66      309.58    115.40 o 
   0   1  19        6.98      152.49     79.78 o 
   1   1  19       51.04        8.45    109.47 o 
   2   1  19       20.57      -18.70     92.71 o 
  -4   2  19       42.98       50.06    105.29 o 
  -3   2  19       11.90       11.06     89.93 o 
  -2   2  19       12.60      185.76     83.42 o 
  -1   2  19        6.27       82.92    107.98 o 
   0   2  19      270.70      359.93     99.02 o 
   1   2  19       34.62       -2.81     77.09 o 
   2   2  19       57.62       -2.26    115.42 o 
  -4   3  19        2.75      -40.03    105.60 o 
  -3   3  19       67.31       91.85    132.68 o 
  -2   3  19      274.45      117.77    136.33 o 
  -1   3  19        5.82       45.03     95.35 o 
   0   3  19       15.00       -2.92     78.83 o 
   1   3  19        2.75     -107.68     71.79 o 
   2   3  19      127.50      132.42    130.88 o 
  -4   4  19       13.77       80.09     86.93 o 
  -3   4  19       15.36       20.01     77.69 o 
  -2   4  19       32.45        8.26    106.11 o 
  -1   4  19        0.99      -39.35     73.68 o 
   0   4  19      174.15      136.39     89.13 o 
   1   4  19       32.13       46.48     82.57 o 
  -3   5  19       65.08       23.00    122.57 o 
  -2   5  19       34.36      -18.59     75.28 o 
  -1   5  19      189.29      209.20     90.92 o 
   0   5  19      146.37      134.50     86.66 o 
  -2   6  19        8.44       -0.14     74.77 o 
  -1   6  19       83.46      108.87    181.63 o 
  -2   0  20       78.29      142.45    124.02 o 
  -3   1  20        1.47      -75.62     75.18 o 
  -2   1  20       79.30      238.07     94.69 o 
  -1   1  20       99.32      443.34    157.53 o 
   0   1  20        0.17       44.60    117.58 o 
   1   1  20       30.95        9.55    124.45 o 
  -3   2  20      120.31       71.83     90.17 o 
  -2   2  20       13.02       55.22     84.58 o 
  -1   2  20        6.26      -25.01    113.36 o 
   0   2  20        0.71       56.45    105.89 o 
   1   2  20        0.40      -51.90    106.87 o 
  -3   3  20       49.83      131.36     92.31 o 
  -2   3  20        1.35      -67.46    113.69 o 
  -1   3  20      355.47      313.71    154.12 o 
   0   3  20        0.72       12.04     85.65 o 
  -2   4  20       21.55      160.60    139.91 o 
  -1   4  20       44.33       32.59     82.72 o 
                                                 
